# Supplementary material for: Challenges for Data Quality in the Clinical Data Life Cycle: Systematic Review
Source: J Med Internet Res. 2025 Apr 23;27:e60709. doi: 10.2196/60709 (PMC12059509; doi:10.2196/60709)
Supplement: Multimedia Appendix 1 [file jmir_v27i1e60709_app1.zip]

Archive with 1 entries (1 files):
- Multimedia Appendix 1. Data search list.csv
