# Supplementary material for: Challenges for Data Quality in the Clinical Data Life Cycle: Systematic Review
Source: J Med Internet Res. 2025 Apr 23;27:e60709. doi: 10.2196/60709 (PMC12059509; doi:10.2196/60709)
Supplement: Multimedia Appendix 1 [file jmir_v27i1e60709_app1.zip › Multimedia Appendix 1. Data search list.csv]

PDF	PMID	Title	Authors	Citation	First Author	Journal/Book	Publication Year	Create Date	PMCID	NIHMS ID	DOI
Kutney-Lee A (2019). Electronic Health Record Adoption and Nurse Reports of Usability and Quality of Care: The Role of Work Environment	30786302	Electronic Health Record Adoption and Nurse Reports of Usability and Quality of Care: The Role of Work Environment	Kutney-Lee A, Sloane DM, Bowles KH, Burns LR, Aiken LH.	Appl Clin Inform. 2019 Jan;10(1):129-139. doi: 10.1055/s-0039-1678551. Epub 2019 Feb 20.	Kutney-Lee A	Appl Clin Inform	2019	2019-02-21	PMC6382496		10.1055/s-0039-1678551
Joukes E (2019). Impact of Electronic versus Paper-Based Recording before EHR Implementation on Health Care Professionals' Perceptions of EHR Use, Data Quality, and Data Reuse	30895574	Impact of Electronic versus Paper-Based Recording before EHR Implementation on Health Care Professionals' Perceptions of EHR Use, Data Quality, and Data Reuse	Joukes E, de Keizer NF, de Bruijne MC, Abu-Hanna A, Cornet R.	Appl Clin Inform. 2019 Mar;10(2):199-209. doi: 10.1055/s-0039-1681054. Epub 2019 Mar 20.	Joukes E	Appl Clin Inform	2019	2019-03-22	PMC6426723		10.1055/s-0039-1681054
Adelman EE (2017). Can Electronic Health Records Make Quality Measurement Fast and Easy?	28912203	Can Electronic Health Records Make Quality Measurement Fast and Easy?	Adelman EE, Burke JF.	Circ Cardiovasc Qual Outcomes. 2017 Sep;10(9):e004180. doi: 10.1161/CIRCOUTCOMES.117.004180.	Adelman EE	Circ Cardiovasc Qual Outcomes	2017	2017-09-16	PMC5658030	NIHMS900908	10.1161/CIRCOUTCOMES.117.004180
Brooks K (2022). Observing Provider Utilization of Electronic Health Records to Improve Clinical Quality Metrics	35440927	Observing Provider Utilization of Electronic Health Records to Improve Clinical Quality Metrics	Brooks K, Polverento M, Houdeshell-Putt L, Sarzynski E, Ford S.	Perspect Health Inf Manag. 2022 Jan 1;19(1):1o. eCollection 2022 Winter.	Brooks K	Perspect Health Inf Manag	2022	2022-04-20	PMC9013221
Bowman MA (2013). Family physicians improve patient health care quality and outcomes	24204055	Family physicians improve patient health care quality and outcomes	Bowman MA, Neale AV.	J Am Board Fam Med. 2013 Nov-Dec;26(6):617-9. doi: 10.3122/jabfm.2013.06.130251.	Bowman MA	J Am Board Fam Med	2013	2013-11-09			10.3122/jabfm.2013.06.130251
Alammari D (2022). Use of Electronic Health Records and Quality of Ambulatory Healthcare	36407230	Use of Electronic Health Records and Quality of Ambulatory Healthcare	Alammari D, Banta JE, Shah H, Reibling E, Talsania S.	Cureus. 2022 Oct 16;14(10):e30343. doi: 10.7759/cureus.30343. eCollection 2022 Oct.	Alammari D	Cureus	2022	2022-11-21	PMC9664254		10.7759/cureus.30343
Jin JL (2022). Early experience of the quality improvement award program in federally funded health centers	35396732	Early experience of the quality improvement award program in federally funded health centers	Jin JL, Bolton J, Nocon RS, Huang ES, Hoang H, Sripipatana A, Chin MH.	Health Serv Res. 2022 Oct;57(5):1070-1076. doi: 10.1111/1475-6773.13986. Epub 2022 May 2.	Jin JL	Health Serv Res	2022	2022-04-09	PMC9441276		10.1111/1475-6773.13986
Ibrahim AA (2022). The role of electronic medical records in improving health care quality: A quasi-experimental study	35905245	The role of electronic medical records in improving health care quality: A quasi-experimental study	Ibrahim AA, Ahmad Zamzuri M'I, Ismail R, Ariffin AH, Ismail A, Muhamad Hasani MH, Abdul Manaf MR.	Medicine (Baltimore). 2022 Jul 29;101(30):e29627. doi: 10.1097/MD.0000000000029627.	Ibrahim AA	Medicine (Baltimore)	2022	2022-07-29	PMC9333510		10.1097/MD.0000000000029627
Honeyford K (2022). Challenges and recommendations for high quality research using electronic health records	36060540	Challenges and recommendations for high quality research using electronic health records	Honeyford K, Expert P, Mendelsohn EE, Post B, Faisal AA, Glampson B, Mayer EK, Costelloe CE.	Front Digit Health. 2022 Aug 19;4:940330. doi: 10.3389/fdgth.2022.940330. eCollection 2022.	Honeyford K	Front Digit Health	2022	2022-09-05	PMC9437583		10.3389/fdgth.2022.940330
Johnson SG (2017). Quantifying the Effect of Data Quality on the Validity of an eMeasure	29241241	Quantifying the Effect of Data Quality on the Validity of an eMeasure	Johnson SG, Speedie S, Simon G, Kumar V, Westra BL.	Appl Clin Inform. 2017 Oct;8(4):1012-1021. doi: 10.4338/ACI-2017-03-RA-0042. Epub 2017 Dec 14.	Johnson SG	Appl Clin Inform	2017	2017-12-15	PMC5802305		10.4338/ACI-2017-03-RA-0042
Boncyk C (2022). Validation of an Intensive Care Unit Data Mart for Research and Quality Improvement	36239847	Validation of an Intensive Care Unit Data Mart for Research and Quality Improvement	Boncyk C, Butler P, McCarthy K, Freundlich RE.	J Med Syst. 2022 Oct 14;46(11):81. doi: 10.1007/s10916-022-01873-5.	Boncyk C	J Med Syst	2022	2022-10-14	PMC9562064		10.1007/s10916-022-01873-5
Lin HL (2020). Association between Electronic Medical Records and Healthcare Quality	32756096	Association between Electronic Medical Records and Healthcare Quality	Lin HL, Wu DC, Cheng SM, Chen CJ, Wang MC, Cheng CA.	Medicine (Baltimore). 2020 Jul 31;99(31):e21182. doi: 10.1097/MD.0000000000021182.	Lin HL	Medicine (Baltimore)	2020	2020-08-07	PMC7402715		10.1097/MD.0000000000021182
Holmgren AJ (2021). Assessing hospital electronic health record vendor performance across publicly reported quality measures	34333626	Assessing hospital electronic health record vendor performance across publicly reported quality measures	Holmgren AJ, Kuznetsova M, Classen D, Bates DW.	J Am Med Inform Assoc. 2021 Sep 18;28(10):2101-2107. doi: 10.1093/jamia/ocab120.	Holmgren AJ	J Am Med Inform Assoc	2021	2021-08-01	PMC8449606		10.1093/jamia/ocab120
Murphy DR (2023). Developing electronic clinical quality measures to assess the cancer diagnostic process	37257883	Developing electronic clinical quality measures to assess the cancer diagnostic process	Murphy DR, Zimolzak AJ, Upadhyay DK, Wei L, Jolly P, Offner A, Sittig DF, Korukonda S, Rekha RM, Singh H.	J Am Med Inform Assoc. 2023 Aug 18;30(9):1526-1531. doi: 10.1093/jamia/ocad089.	Murphy DR	J Am Med Inform Assoc	2023	2023-05-31	PMC10436145		10.1093/jamia/ocad089
Cerfolio RJ (2018). It is all about the quality of the data	29221744	It is all about the quality of the data	Cerfolio RJ.	J Thorac Cardiovasc Surg. 2018 Mar;155(3):1344. doi: 10.1016/j.jtcvs.2017.11.009. Epub 2017 Nov 16.	Cerfolio RJ	J Thorac Cardiovasc Surg	2018	2017-12-10			10.1016/j.jtcvs.2017.11.009
Cho SK (2022). Association of wound healing with quality and continuity of care and sociodemographic characteristics	35420753	Association of wound healing with quality and continuity of care and sociodemographic characteristics	Cho SK, Mattke S, Sheridan M, Ennis W.	Am J Manag Care. 2022 Apr 1;28(4):e146-e152. doi: 10.37765/ajmc.2022.88868.	Cho SK	Am J Manag Care	2022	2022-04-14			10.37765/ajmc.2022.88868
Wark K (2022). Engaging Stakeholders in Social Determinants of Health Quality Improvement Efforts	36154895	Engaging Stakeholders in Social Determinants of Health Quality Improvement Efforts	Wark K, Woodbury RB, LaBrie S, Trainor J, Freeman M, Avey JP.	Perm J. 2022 Dec 19;26(4):28-38. doi: 10.7812/TPP/22.035. Epub 2022 Sep 26.	Wark K	Perm J	2022	2022-09-26	PMC9761288		10.7812/TPP/22.035
Ho LV (2018). The Dependence of Machine Learning on Electronic Medical Record Quality	29854155	The Dependence of Machine Learning on Electronic Medical Record Quality	Ho LV, Ledbetter D, Aczon M, Wetzel R.	AMIA Annu Symp Proc. 2018 Apr 16;2017:883-891. eCollection 2017.	Ho LV	AMIA Annu Symp Proc	2018	2018-06-02	PMC5977633
Ebbers T (2022). The Impact of Structured and Standardized Documentation on Documentation Quality; a Multicenter, Retrospective Study	35618978	The Impact of Structured and Standardized Documentation on Documentation Quality; a Multicenter, Retrospective Study	Ebbers T, Kool RB, Smeele LE, Dirven R, den Besten CA, Karssemakers LHE, Verhoeven T, Herruer JM, van den Broek GB, Takes RP.	J Med Syst. 2022 May 27;46(7):46. doi: 10.1007/s10916-022-01837-9.	Ebbers T	J Med Syst	2022	2022-05-26	PMC9135789		10.1007/s10916-022-01837-9
D'Amore JD (2021). Clinical data sharing improves quality measurement and patient safety	33712850	Clinical data sharing improves quality measurement and patient safety	D'Amore JD, McCrary LK, Denson J, Li C, Vitale CJ, Tokachichu P, Sittig DF, McCoy AB, Wright A.	J Am Med Inform Assoc. 2021 Jul 14;28(7):1534-1542. doi: 10.1093/jamia/ocab039.	D'Amore JD	J Am Med Inform Assoc	2021	2021-03-13	PMC8279795		10.1093/jamia/ocab039
Winter A (2017). Quality Requirements for Electronic Health Record Systems*. A Japanese-German Information Management Perspective	28925415	Quality Requirements for Electronic Health Record Systems*. A Japanese-German Information Management Perspective	Winter A, Takabayashi K, Jahn F, Kimura E, Engelbrecht R, Haux R, Honda M, Hübner UH, Inoue S, Kohl CD, Matsumoto T, Matsumura Y, Miyo K, Nakashima N, Prokosch HU, Staemmler M.	Methods Inf Med. 2017 Aug 7;56(7):e92-e104. doi: 10.3414/ME17-05-0002.	Winter A	Methods Inf Med	2017	2017-09-20	PMC6291988		10.3414/ME17-05-0002
Kranz AM (2018). Using Health IT to Coordinate Care and Improve Quality in Safety-Net Clinics	30064959	Using Health IT to Coordinate Care and Improve Quality in Safety-Net Clinics	Kranz AM, Dalton S, Damberg C, Timbie JW.	Jt Comm J Qual Patient Saf. 2018 Dec;44(12):731-740. doi: 10.1016/j.jcjq.2018.03.006. Epub 2018 Jun 18.	Kranz AM	Jt Comm J Qual Patient Saf	2018	2018-08-02	PMC6996474	NIHMS1067732	10.1016/j.jcjq.2018.03.006
Hartley DM (2020). Use of EHR-Based Pediatric Quality Measures: Views of Health System Leaders and Parents	31115254	Use of EHR-Based Pediatric Quality Measures: Views of Health System Leaders and Parents	Hartley DM, Jonas S, Grossoehme D, Kelly A, Dodds C, Alford SM, Shenkman E, Simmons J, Bailey LC, Razzaghi H, Utidjian LH, McCafferty-Fernandez J, Cole FS, Smallwood J, Werk LN, Walsh KE.	Am J Med Qual. 2020 Mar/Apr;35(2):177-185. doi: 10.1177/1062860619850322. Epub 2019 May 22.	Hartley DM	Am J Med Qual	2020	2019-05-23	PMC8167811	NIHMS1705984	10.1177/1062860619850322
Cheng CG (2022). Restricted use of copy and paste in electronic health records potentially improves healthcare quality	35089204	Restricted use of copy and paste in electronic health records potentially improves healthcare quality	Cheng CG, Wu DC, Lu JC, Yu CP, Lin HL, Wang MC, Cheng CA.	Medicine (Baltimore). 2022 Jan 28;101(4):e28644. doi: 10.1097/MD.0000000000028644.	Cheng CG	Medicine (Baltimore)	2022	2022-01-28	PMC8797538		10.1097/MD.0000000000028644
Gerritsen RT (2018). Quality of dying and death in the ICU. The euroQ2 project	29291585	Quality of dying and death in the ICU. The euroQ2 project	Gerritsen RT, Jensen HI, Koopmans M, Curtis JR, Downey L, Hofhuis JGM, Engelberg RA, Spronk PE, Zijlstra JG.	J Crit Care. 2018 Apr;44:376-382. doi: 10.1016/j.jcrc.2017.12.015. Epub 2017 Dec 26.	Gerritsen RT	J Crit Care	2018	2018-01-02			10.1016/j.jcrc.2017.12.015
Hung H (2021). Assessing the quality of electronic medical records as a platform for resident education	34774027	Assessing the quality of electronic medical records as a platform for resident education	Hung H, Kueh LL, Tseng CC, Huang HW, Wang SY, Hu YN, Lin PY, Wang JL, Chen PF, Liu CC, Roan JN.	BMC Med Educ. 2021 Nov 13;21(1):577. doi: 10.1186/s12909-021-03011-0.	Hung H	BMC Med Educ	2021	2021-11-14	PMC8590775		10.1186/s12909-021-03011-0
Byron SC (2021). Harnessing electronic clinical data to report adult and prenatal immunization quality measures	34279653	Harnessing electronic clinical data to report adult and prenatal immunization quality measures	Byron SC, Roth L, Acton RM, Shen A.	J Am Med Inform Assoc. 2021 Sep 18;28(10):2226-2232. doi: 10.1093/jamia/ocab125.	Byron SC	J Am Med Inform Assoc	2021	2021-07-19	PMC8449614		10.1093/jamia/ocab125
Richardson JE (2022). Generating and Reporting Electronic Clinical Quality Measures from Electronic Health Records: Strategies from EvidenceNOW Cooperatives	35508198	Generating and Reporting Electronic Clinical Quality Measures from Electronic Health Records: Strategies from EvidenceNOW Cooperatives	Richardson JE, Rasmussen LV, Dorr DA, Sirkin JT, Shelley D, Rivera A, Wu W, Cykert S, Cohen DJ, Kho AN.	Appl Clin Inform. 2022 Mar;13(2):485-494. doi: 10.1055/s-0042-1748145. Epub 2022 May 4.	Richardson JE	Appl Clin Inform	2022	2022-05-04	PMC9068273		10.1055/s-0042-1748145
Alammari D (2021). Meaningful Use of Electronic Health Records and Ambulatory Healthcare Quality Measures	33665057	Meaningful Use of Electronic Health Records and Ambulatory Healthcare Quality Measures	Alammari D, Banta JE, Shah H, Reibling E, Ramadan M.	Cureus. 2021 Jan 31;13(1):e13036. doi: 10.7759/cureus.13036.	Alammari D	Cureus	2021	2021-03-05	PMC7924813		10.7759/cureus.13036
Frey JJ 3rd (2014). Data sharing needed to increase quality and decrease costs	25118435	Data sharing needed to increase quality and decrease costs	Frey JJ 3rd.	WMJ. 2014 Jun;113(3):93-4.	Frey JJ 3rd	WMJ	2014	2014-08-15
Takasaki M (2018). Construction and Quality Evaluation of the Japanese Rehabilitation Nutrition Database	30175787	Construction and Quality Evaluation of the Japanese Rehabilitation Nutrition Database	Takasaki M, Momosaki R, Wakabayashi H, Nishioka S.	J Nutr Sci Vitaminol (Tokyo). 2018;64(4):251-257. doi: 10.3177/jnsv.64.251.	Takasaki M	J Nutr Sci Vitaminol (Tokyo)	2018	2018-09-04			10.3177/jnsv.64.251
Aldekhyyel R (2017). Content and Quality of Free-Text Occupation Documentation in the Electronic Health Record	28269929	Content and Quality of Free-Text Occupation Documentation in the Electronic Health Record	Aldekhyyel R, Chen ES, Rajamani S, Wang Y, Melton GB.	AMIA Annu Symp Proc. 2017 Feb 10;2016:1708-1716. eCollection 2016.	Aldekhyyel R	AMIA Annu Symp Proc	2017	2017-03-09	PMC5333203
Brandt PS (2020). Toward cross-platform electronic health record-driven phenotyping using Clinical Quality Language	33083538	Toward cross-platform electronic health record-driven phenotyping using Clinical Quality Language	Brandt PS, Kiefer RC, Pacheco JA, Adekkanattu P, Sholle ET, Ahmad FS, Xu J, Xu Z, Ancker JS, Wang F, Luo Y, Jiang G, Pathak J, Rasmussen LV.	Learn Health Syst. 2020 Jun 25;4(4):e10233. doi: 10.1002/lrh2.10233. eCollection 2020 Oct.	Brandt PS	Learn Health Syst	2020	2020-10-21	PMC7556419		10.1002/lrh2.10233
Beauvais B (2021). Association of Electronic Health Record Vendors With Hospital Financial and Quality Performance: Retrospective Data Analysis	33851924	Association of Electronic Health Record Vendors With Hospital Financial and Quality Performance: Retrospective Data Analysis	Beauvais B, Kruse CS, Fulton L, Shanmugam R, Ramamonjiarivelo Z, Brooks M.	J Med Internet Res. 2021 Apr 14;23(4):e23961. doi: 10.2196/23961.	Beauvais B	J Med Internet Res	2021	2021-04-14	PMC8082376		10.2196/23961
Curtis MD (2018). Development and Validation of a High-Quality Composite Real-World Mortality Endpoint	29756355	Development and Validation of a High-Quality Composite Real-World Mortality Endpoint	Curtis MD, Griffith SD, Tucker M, Taylor MD, Capra WB, Carrigan G, Holzman B, Torres AZ, You P, Arnieri B, Abernethy AP.	Health Serv Res. 2018 Dec;53(6):4460-4476. doi: 10.1111/1475-6773.12872. Epub 2018 May 14.	Curtis MD	Health Serv Res	2018	2018-05-15	PMC6232402		10.1111/1475-6773.12872
Wang Z (2020). A Rule-Based Data Quality Assessment System for Electronic Health Record Data	32968999	A Rule-Based Data Quality Assessment System for Electronic Health Record Data	Wang Z, Talburt JR, Wu N, Dagtas S, Zozus MN.	Appl Clin Inform. 2020 Aug;11(4):622-634. doi: 10.1055/s-0040-1715567. Epub 2020 Sep 23.	Wang Z	Appl Clin Inform	2020	2020-09-24	PMC7511263		10.1055/s-0040-1715567
Jedwab RM (2022). Improving the Quality of Electronic Medical Record Documentation: Development of a Compliance and Quality Program	36070801	Improving the Quality of Electronic Medical Record Documentation: Development of a Compliance and Quality Program	Jedwab RM, Franco M, Owen D, Ingram A, Redley B, Dobroff N.	Appl Clin Inform. 2022 Aug;13(4):836-844. doi: 10.1055/s-0042-1756369. Epub 2022 Sep 7.	Jedwab RM	Appl Clin Inform	2022	2022-09-07	PMC9451950		10.1055/s-0042-1756369
Mohamed Y (2023). Electronic health record data quality variability across a multistate clinical research network	37396818	Electronic health record data quality variability across a multistate clinical research network	Mohamed Y, Song X, McMahon TM, Sahil S, Zozus M, Wang Z; Greater Plains Collaborative; Waitman LR.	J Clin Transl Sci. 2023 May 15;7(1):e130. doi: 10.1017/cts.2023.548. eCollection 2023.	Mohamed Y	J Clin Transl Sci	2023	2023-07-03	PMC10308424		10.1017/cts.2023.548
Fisher DA (2011). Electronic medical records and improving the quality of the screening process	21538167	Electronic medical records and improving the quality of the screening process	Fisher DA.	J Gen Intern Med. 2011 Jul;26(7):683-4. doi: 10.1007/s11606-011-1722-9.	Fisher DA	J Gen Intern Med	2011	2011-05-04	PMC3138602		10.1007/s11606-011-1722-9
Sequist TD (2011). Health information technology and disparities in quality of care	21809173	Health information technology and disparities in quality of care	Sequist TD.	J Gen Intern Med. 2011 Oct;26(10):1084-5. doi: 10.1007/s11606-011-1812-8.	Sequist TD	J Gen Intern Med	2011	2011-08-03	PMC3181307		10.1007/s11606-011-1812-8
Silva LB (2019). Risk strata and quality of care for the elderly in Primary Health Care	31596406	Risk strata and quality of care for the elderly in Primary Health Care	Silva LB, Silva PAB, Santos JFG, Silqueira SMF, Borges EL, Soares SM.	Rev Lat Am Enfermagem. 2019 Oct 7;27:e3166. doi: 10.1590/1518-8345.2968.3166. eCollection 2019.	Silva LB	Rev Lat Am Enfermagem	2019	2019-10-10	PMC6781381		10.1590/1518-8345.2968.3166
Fu S (2022). The Implication of Latent Information Quality to the Reproducibility of Secondary Use of Electronic Health Records	35672994	The Implication of Latent Information Quality to the Reproducibility of Secondary Use of Electronic Health Records	Fu S, Wen A, Pagali S, Zong N, St Sauver J, Sohn S, Fan J, Liu H.	Stud Health Technol Inform. 2022 Jun 6;290:173-177. doi: 10.3233/SHTI220055.	Fu S	Stud Health Technol Inform	2022	2022-06-08	PMC9754076	NIHMS1852684	10.3233/SHTI220055
Zakim D (2021). Computerized history-taking improves data quality for clinical decision-making-Comparison of EHR and computer-acquired history data in patients with chest pain	34570811	Computerized history-taking improves data quality for clinical decision-making-Comparison of EHR and computer-acquired history data in patients with chest pain	Zakim D, Brandberg H, El Amrani S, Hultgren A, Stathakarou N, Nifakos S, Kahan T, Spaak J, Koch S, Sundberg CJ.	PLoS One. 2021 Sep 27;16(9):e0257677. doi: 10.1371/journal.pone.0257677. eCollection 2021.	Zakim D	PLoS One	2021	2021-09-27	PMC8476015		10.1371/journal.pone.0257677
Heidarizadeh K (2017). Effect of electronic report writing on the quality of nursing report recording	29238481	Effect of electronic report writing on the quality of nursing report recording	Heidarizadeh K, Rassouli M, Manoochehri H, Tafreshi MZ, Ghorbanpour RK.	Electron Physician. 2017 Oct 25;9(10):5439-5445. doi: 10.19082/5439. eCollection 2017 Oct.	Heidarizadeh K	Electron Physician	2017	2017-12-15	PMC5718845		10.19082/5439
Kutney-Lee A (2015). Organization of nursing and quality of care for veterans at the end of life	25116912	Organization of nursing and quality of care for veterans at the end of life	Kutney-Lee A, Brennan CW, Meterko M, Ersek M.	J Pain Symptom Manage. 2015 Mar;49(3):570-7. doi: 10.1016/j.jpainsymman.2014.07.002. Epub 2014 Aug 10.	Kutney-Lee A	J Pain Symptom Manage	2015	2014-08-14	PMC4344422	NIHMS664087	10.1016/j.jpainsymman.2014.07.002
Dentler K (2014). Formalization and computation of quality measures based on electronic medical records	24192317	Formalization and computation of quality measures based on electronic medical records	Dentler K, Numans ME, ten Teije A, Cornet R, de Keizer NF.	J Am Med Inform Assoc. 2014 Mar-Apr;21(2):285-91. doi: 10.1136/amiajnl-2013-001921. Epub 2013 Nov 5.	Dentler K	J Am Med Inform Assoc	2014	2013-11-07	PMC3932459		10.1136/amiajnl-2013-001921
Skelton L (2019). Development and implementation of electronic medical handovers across psychiatric hospitals: quality improvement initiative	31799446	Development and implementation of electronic medical handovers across psychiatric hospitals: quality improvement initiative	Skelton L, Rogers J, Kalafatis C.	BMJ Open Qual. 2019 Nov 18;8(4):e000630. doi: 10.1136/bmjoq-2019-000630. eCollection 2019.	Skelton L	BMJ Open Qual	2019	2019-12-05	PMC6863658		10.1136/bmjoq-2019-000630
Polubriaginof FCG (2019). Challenges with quality of race and ethnicity data in observational databases	31365089	Challenges with quality of race and ethnicity data in observational databases	Polubriaginof FCG, Ryan P, Salmasian H, Shapiro AW, Perotte A, Safford MM, Hripcsak G, Smith S, Tatonetti NP, Vawdrey DK.	J Am Med Inform Assoc. 2019 Aug 1;26(8-9):730-736. doi: 10.1093/jamia/ocz113.	Polubriaginof FCG	J Am Med Inform Assoc	2019	2019-08-01	PMC6696496		10.1093/jamia/ocz113
Zabolinezhad H (2022). Assessing the quality of electronic medical records in academic hospitals: A multi-center study in Iran	36506847	Assessing the quality of electronic medical records in academic hospitals: A multi-center study in Iran	Zabolinezhad H, Eslami S, Hassibian MR, Dorri S.	Front Digit Health. 2022 Nov 23;4:856010. doi: 10.3389/fdgth.2022.856010. eCollection 2022.	Zabolinezhad H	Front Digit Health	2022	2022-12-12	PMC9727295		10.3389/fdgth.2022.856010
FitzGerald JD (2018). Development of the American College of Rheumatology Electronic Clinical Quality Measures for Gout	29649348	Development of the American College of Rheumatology Electronic Clinical Quality Measures for Gout	FitzGerald JD, Mikuls TR, Neogi T, Singh JA, Robbins M, Khanna PP, Turner AS, Myslinski R, Suter LG.	Arthritis Care Res (Hoboken). 2018 May;70(5):659-671. doi: 10.1002/acr.23500. Epub 2018 Apr 12.	FitzGerald JD	Arthritis Care Res (Hoboken)	2018	2018-04-13			10.1002/acr.23500
Lear R (2022). Perceptions of Quality of Care Among Users of a Web-Based Patient Portal: Cross-sectional Survey Analysis	36394922	Perceptions of Quality of Care Among Users of a Web-Based Patient Portal: Cross-sectional Survey Analysis	Lear R, Freise L, Kybert M, Darzi A, Neves AL, Mayer EK.	J Med Internet Res. 2022 Nov 17;24(11):e39973. doi: 10.2196/39973.	Lear R	J Med Internet Res	2022	2022-11-17	PMC9716419		10.2196/39973
Kralewski J (2015). The relationships of physician practice characteristics to quality of care and costs	25287759	The relationships of physician practice characteristics to quality of care and costs	Kralewski J, Dowd B, Knutson D, Tong J, Savage M.	Health Serv Res. 2015 Jun;50(3):710-29. doi: 10.1111/1475-6773.12242. Epub 2014 Oct 6.	Kralewski J	Health Serv Res	2015	2014-10-08	PMC4450926		10.1111/1475-6773.12242
Endriyas M (2022). Quality of medical records in public health facilities: A case of Southern Ethiopia, resource limited setting	35793497	Quality of medical records in public health facilities: A case of Southern Ethiopia, resource limited setting	Endriyas M, Kawza A, Alano A, Lemango F.	Health Informatics J. 2022 Jul-Sep;28(3):14604582221112853. doi: 10.1177/14604582221112853.	Endriyas M	Health Informatics J	2022	2022-07-06			10.1177/14604582221112853
Ghazi L (2021). Neighborhood Socioeconomic Status and Quality of Kidney Care: Data From Electronic Health Records	34401719	Neighborhood Socioeconomic Status and Quality of Kidney Care: Data From Electronic Health Records	Ghazi L, Osypuk TL, MacLehose RF, Luepker RV, Drawz PE.	Kidney Med. 2021 Apr 19;3(4):515-527.e1. doi: 10.1016/j.xkme.2021.02.008. eCollection 2021 Jul-Aug.	Ghazi L	Kidney Med	2021	2021-08-17	PMC8350826		10.1016/j.xkme.2021.02.008
McGlynn EA (2020). Measuring and Improving Quality in the US: Where Are We Today?	32928947	Measuring and Improving Quality in the US: Where Are We Today?	McGlynn EA.	J Am Board Fam Med. 2020 Sep-Oct;33(Suppl):S28-S35. doi: 10.3122/jabfm.2020.S1.190398.	McGlynn EA	J Am Board Fam Med	2020	2020-09-15			10.3122/jabfm.2020.S1.190398
Reimer AP (2016). Data quality assessment framework to assess electronic medical record data for use in research	27103196	Data quality assessment framework to assess electronic medical record data for use in research	Reimer AP, Milinovich A, Madigan EA.	Int J Med Inform. 2016 Jun;90:40-7. doi: 10.1016/j.ijmedinf.2016.03.006. Epub 2016 Mar 24.	Reimer AP	Int J Med Inform	2016	2016-04-23	PMC4845906	NIHMS774712	10.1016/j.ijmedinf.2016.03.006
Caropreso L (2020). Quality assurance assessment of a specialized perinatal mental health clinic	32831041	Quality assurance assessment of a specialized perinatal mental health clinic	Caropreso L, Saliba S, Hasegawa L, Lawrence J, Davey CJ, Frey BN.	BMC Pregnancy Childbirth. 2020 Aug 24;20(1):485. doi: 10.1186/s12884-020-03174-6.	Caropreso L	BMC Pregnancy Childbirth	2020	2020-08-25	PMC7444031		10.1186/s12884-020-03174-6
Heisey-Grove D (2015). Using electronic clinical quality measure reporting for public health surveillance	25928469	Using electronic clinical quality measure reporting for public health surveillance	Heisey-Grove D, Wall HK, Helwig A, Wright JS; Centers for Disease Control and Prevention (CDC).	MMWR Morb Mortal Wkly Rep. 2015 May 1;64(16):439-42.	Heisey-Grove D	MMWR Morb Mortal Wkly Rep	2015	2015-05-01	PMC4584811
Carlin CS (2021). The impact of patient-centered medical home certification on quality of care for patients with diabetes	33135203	The impact of patient-centered medical home certification on quality of care for patients with diabetes	Carlin CS, Peterson K, Solberg LI.	Health Serv Res. 2021 Jun;56(3):352-362. doi: 10.1111/1475-6773.13588. Epub 2020 Nov 1.	Carlin CS	Health Serv Res	2021	2020-11-02	PMC8143686		10.1111/1475-6773.13588
Esper P (2015). Improving documentation of quality measures in the electronic health record	25284143	Improving documentation of quality measures in the electronic health record	Esper P, Walker S.	J Am Assoc Nurse Pract. 2015 Jun;27(6):308-12. doi: 10.1002/2327-6924.12169. Epub 2014 Oct 6.	Esper P	J Am Assoc Nurse Pract	2015	2014-10-07			10.1002/2327-6924.12169
Abdolkhani R (2019). Patient-generated health data management and quality challenges in remote patient monitoring	32025644	Patient-generated health data management and quality challenges in remote patient monitoring	Abdolkhani R, Gray K, Borda A, DeSouza R.	JAMIA Open. 2019 Sep 20;2(4):471-478. doi: 10.1093/jamiaopen/ooz036. eCollection 2019 Dec.	Abdolkhani R	JAMIA Open	2019	2020-02-07	PMC6993998		10.1093/jamiaopen/ooz036
Khurshid A (2015). Health Information Exchange Readiness for Demonstrating Return on Investment and Quality of Care	26604873	Health Information Exchange Readiness for Demonstrating Return on Investment and Quality of Care	Khurshid A, Diana ML, Jain R.	Perspect Health Inf Manag. 2015 Nov 1;12(Fall):1d. eCollection 2015.	Khurshid A	Perspect Health Inf Manag	2015	2015-11-26	PMC4632873
Zheng NT (2014). Hospices' use of electronic medical records for quality assessment and performance improvement programs	24636959	Hospices' use of electronic medical records for quality assessment and performance improvement programs	Zheng NT, Rokoske FS, Kirk MA, Lyda-McDonald B, Bernard SL.	J Pain Symptom Manage. 2014 Oct;48(4):582-9. doi: 10.1016/j.jpainsymman.2013.11.010. Epub 2014 Mar 15.	Zheng NT	J Pain Symptom Manage	2014	2014-03-19			10.1016/j.jpainsymman.2013.11.010
Farmer MM (2016). Depression Quality of Care: Measuring Quality over Time Using VA Electronic Medical Record Data	26951274	Depression Quality of Care: Measuring Quality over Time Using VA Electronic Medical Record Data	Farmer MM, Rubenstein LV, Sherbourne CD, Huynh A, Chu K, Lam CA, Fickel JJ, Lee ML, Metzger ME, Verchinina L, Post EP, Chaney EF.	J Gen Intern Med. 2016 Apr;31 Suppl 1(Suppl 1):36-45. doi: 10.1007/s11606-015-3563-4.	Farmer MM	J Gen Intern Med	2016	2016-03-09	PMC4803680		10.1007/s11606-015-3563-4
Graetz I (2015). The impact of electronic health records and teamwork on diabetes care quality	26671699	The impact of electronic health records and teamwork on diabetes care quality	Graetz I, Huang J, Brand R, Shortell SM, Rundall TG, Bellows J, Hsu J, Jaffe M, Reed ME.	Am J Manag Care. 2015 Dec;21(12):878-84.	Graetz I	Am J Manag Care	2015	2015-12-17	PMC5130313	NIHMS828065
Liss DT (2020). Using Electronic Health Records to Measure Quality Improvement Efforts: Findings from a Large Practice Facilitation Initiative	31704159	Using Electronic Health Records to Measure Quality Improvement Efforts: Findings from a Large Practice Facilitation Initiative	Liss DT, Peprah YA, Brown T, Ciolino JD, Jackson K, Kho AN, Murakami L, Walunas TL, Persell SD.	Jt Comm J Qual Patient Saf. 2020 Jan;46(1):11-17. doi: 10.1016/j.jcjq.2019.09.006. Epub 2019 Nov 5.	Liss DT	Jt Comm J Qual Patient Saf	2020	2019-11-10	PMC9884429	NIHMS1864561	10.1016/j.jcjq.2019.09.006
Fife CE (2013). Electronic Health Records, Registries, and Quality Measures: What? Why? How?	24761335	Electronic Health Records, Registries, and Quality Measures: What? Why? How?	Fife CE, Walker D, Thomson B.	Adv Wound Care (New Rochelle). 2013 Dec;2(10):598-604. doi: 10.1089/wound.2013.0476.	Fife CE	Adv Wound Care (New Rochelle)	2013	2014-04-25	PMC3865620		10.1089/wound.2013.0476
Farley HL (2013). Quality and safety implications of emergency department information systems	23796627	Quality and safety implications of emergency department information systems	Farley HL, Baumlin KM, Hamedani AG, Cheung DS, Edwards MR, Fuller DC, Genes N, Griffey RT, Kelly JJ, McClay JC, Nielson J, Phelan MP, Shapiro JS, Stone-Griffith S, Pines JM.	Ann Emerg Med. 2013 Oct;62(4):399-407. doi: 10.1016/j.annemergmed.2013.05.019. Epub 2013 Jun 21.	Farley HL	Ann Emerg Med	2013	2013-06-26	PMC3880777	NIHMS539222	10.1016/j.annemergmed.2013.05.019
Shelton JB (2014). Validating electronic cancer quality measures at Veterans Health Administration	25526392	Validating electronic cancer quality measures at Veterans Health Administration	Shelton JB, Skolarus TA, Ordin D, Malin J, Antonio A, Ryoo J, Saigal CS.	Am J Manag Care. 2014;20(12):1041-7.	Shelton JB	Am J Manag Care	2014	2014-12-20
Chassin MR (2012). Quality of care: how good is good enough?	22913581	Quality of care: how good is good enough?	Chassin MR.	Isr J Health Policy Res. 2012 Jan 30;1(1):4. doi: 10.1186/2045-4015-1-4.	Chassin MR	Isr J Health Policy Res	2012	2012-08-24	PMC3415132		10.1186/2045-4015-1-4
Edwards JJ (2015). Quality of care for OA: the effect of a point-of-care consultation recording template	25336538	Quality of care for OA: the effect of a point-of-care consultation recording template	Edwards JJ, Jordan KP, Peat G, Bedson J, Croft PR, Hay EM, Dziedzic KS.	Rheumatology (Oxford). 2015 May;54(5):844-53. doi: 10.1093/rheumatology/keu411. Epub 2014 Oct 20.	Edwards JJ	Rheumatology (Oxford)	2015	2014-10-23	PMC4416084		10.1093/rheumatology/keu411
van der Bij S (2017). Improving the quality of EHR recording in primary care: a data quality feedback tool	27274019	Improving the quality of EHR recording in primary care: a data quality feedback tool	van der Bij S, Khan N, Ten Veen P, de Bakker DH, Verheij RA.	J Am Med Inform Assoc. 2017 Jan;24(1):81-87. doi: 10.1093/jamia/ocw054. Epub 2016 Jun 6.	van der Bij S	J Am Med Inform Assoc	2017	2016-06-09	PMC7654082		10.1093/jamia/ocw054
Kestenbaum MG (2019). Use of Auditing and Feedback in an Outpatient Hospice Setting: Quality and Pharmacoeconomic Oversight	31247213	Use of Auditing and Feedback in an Outpatient Hospice Setting: Quality and Pharmacoeconomic Oversight	Kestenbaum MG, Harrison K, Masi D, Kuhl EA, Muir JC.	J Pain Symptom Manage. 2019 Oct;58(4):690-695. doi: 10.1016/j.jpainsymman.2019.05.015. Epub 2019 Jun 24.	Kestenbaum MG	J Pain Symptom Manage	2019	2019-06-28	PMC6939460	NIHMS1064007	10.1016/j.jpainsymman.2019.05.015
Mahlknecht A (2016). Improving quality of care in general practices by self-audit, benchmarking and quality circles	27599700	Improving quality of care in general practices by self-audit, benchmarking and quality circles	Mahlknecht A, Abuzahra ME, Piccoliori G, Enthaler N, Engl A, Sönnichsen A.	Wien Klin Wochenschr. 2016 Oct;128(19-20):706-718. doi: 10.1007/s00508-016-1064-z. Epub 2016 Sep 6.	Mahlknecht A	Wien Klin Wochenschr	2016	2016-09-08	PMC5052301		10.1007/s00508-016-1064-z
Kern LM (2013). Electronic health records and ambulatory quality of care	23054927	Electronic health records and ambulatory quality of care	Kern LM, Barrón Y, Dhopeshwarkar RV, Edwards A, Kaushal R; HITEC Investigators.	J Gen Intern Med. 2013 Apr;28(4):496-503. doi: 10.1007/s11606-012-2237-8. Epub 2012 Oct 3.	Kern LM	J Gen Intern Med	2013	2012-10-12	PMC3599037		10.1007/s11606-012-2237-8
Appari A (2012). Medication administration quality and health information technology: a national study of US hospitals	22037889	Medication administration quality and health information technology: a national study of US hospitals	Appari A, Carian EK, Johnson ME, Anthony DL.	J Am Med Inform Assoc. 2012 May-Jun;19(3):360-7. doi: 10.1136/amiajnl-2011-000289. Epub 2011 Oct 28.	Appari A	J Am Med Inform Assoc	2012	2011-11-01	PMC3341782		10.1136/amiajnl-2011-000289
Finney Rutten LJ (2014). Patient perceptions of electronic medical records use and ratings of care quality	24711715	Patient perceptions of electronic medical records use and ratings of care quality	Finney Rutten LJ, Vieux SN, St Sauver JL, Arora NK, Moser RP, Beckjord EB, Hesse BW.	Patient Relat Outcome Meas. 2014 Mar 21;5:17-23. doi: 10.2147/PROM.S58967. eCollection 2014.	Finney Rutten LJ	Patient Relat Outcome Meas	2014	2014-04-09	PMC3968078		10.2147/PROM.S58967
Luft HS (2020). Primary care physician practice styles and quality, cost, and productivity	32270990	Primary care physician practice styles and quality, cost, and productivity	Luft HS, Liang SY, Eaton LJ, Chung S.	Am J Manag Care. 2020 Apr 1;26(4):e127-e134. doi: 10.37765/ajmc.2020.42840.	Luft HS	Am J Manag Care	2020	2020-04-10			10.37765/ajmc.2020.42840
Tenforde M (2012). The association between personal health record use and diabetes quality measures	22005937	The association between personal health record use and diabetes quality measures	Tenforde M, Nowacki A, Jain A, Hickner J.	J Gen Intern Med. 2012 Apr;27(4):420-4. doi: 10.1007/s11606-011-1889-0. Epub 2011 Oct 18.	Tenforde M	J Gen Intern Med	2012	2011-10-19	PMC3304034		10.1007/s11606-011-1889-0
Johnson SG (2015). A Data Quality Ontology for the Secondary Use of EHR Data	26958293	A Data Quality Ontology for the Secondary Use of EHR Data	Johnson SG, Speedie S, Simon G, Kumar V, Westra BL.	AMIA Annu Symp Proc. 2015 Nov 5;2015:1937-46. eCollection 2015.	Johnson SG	AMIA Annu Symp Proc	2015	2016-03-10	PMC4765682
Loewenberg Weisband Y (2020). Trends and socioeconomic disparities in diabetes prevalence and quality of care among Israeli children; 2011-2018	32819418	Trends and socioeconomic disparities in diabetes prevalence and quality of care among Israeli children; 2011-2018	Loewenberg Weisband Y, Krieger M, Calderon-Margalit R, Manor O.	Isr J Health Policy Res. 2020 Aug 20;9(1):41. doi: 10.1186/s13584-020-00399-w.	Loewenberg Weisband Y	Isr J Health Policy Res	2020	2020-08-22	PMC7439517		10.1186/s13584-020-00399-w
Stephansson O (2018). The Swedish Pregnancy Register - for quality of care improvement and research	29172245	The Swedish Pregnancy Register - for quality of care improvement and research	Stephansson O, Petersson K, Björk C, Conner P, Wikström AK.	Acta Obstet Gynecol Scand. 2018 Apr;97(4):466-476. doi: 10.1111/aogs.13266. Epub 2017 Dec 14.	Stephansson O	Acta Obstet Gynecol Scand	2018	2017-11-25	PMC5873375		10.1111/aogs.13266
Wu Q (2022). Data Quality Control for Electronic Pathology Reporting	37260925	Data Quality Control for Electronic Pathology Reporting	Wu Q, Ganz C, Li L.	J Registry Manag. 2022 Fall;49(3):95-96.	Wu Q	J Registry Manag	2022	2023-06-01	PMC10198416
Kern LM (2012). Health information exchange and ambulatory quality of care	23646072	Health information exchange and ambulatory quality of care	Kern LM, Barrón Y, Dhopeshwarkar RV, Kaushal R.	Appl Clin Inform. 2012 May 30;3(2):197-209. doi: 10.4338/ACI-2012-02-RA-0005. Print 2012.	Kern LM	Appl Clin Inform	2012	2013-05-07	PMC3613017		10.4338/ACI-2012-02-RA-0005
Botsis T (2010). Secondary Use of EHR: Data Quality Issues and Informatics Opportunities	21347133	Secondary Use of EHR: Data Quality Issues and Informatics Opportunities	Botsis T, Hartvigsen G, Chen F, Weng C.	Summit Transl Bioinform. 2010 Mar 1;2010:1-5.	Botsis T	Summit Transl Bioinform	2010	2011-02-25	PMC3041534
Catherine LH (2019). Moving from Quality Measurement to Quality Improvement: Applying Meaningful Use Lessons to the Quality Payment Program	31908625	Moving from Quality Measurement to Quality Improvement: Applying Meaningful Use Lessons to the Quality Payment Program	Catherine LH, Elizabeth T, Olivia KGB, Michael GT, Suzanne LW.	Perspect Health Inf Manag. 2019 Oct 1;16(Fall):1b. eCollection 2019 Fall.	Catherine LH	Perspect Health Inf Manag	2019	2020-01-08	PMC6931051
de Oliveira Valentino TC (2020). Impact of Palliative Care on Quality of End-of-Life Care Among Brazilian Patients With Advanced Cancers	31449844	Impact of Palliative Care on Quality of End-of-Life Care Among Brazilian Patients With Advanced Cancers	de Oliveira Valentino TC, Paiva CE, Hui D, de Oliveira MA, Ribeiro Paiva BS.	J Pain Symptom Manage. 2020 Jan;59(1):39-48. doi: 10.1016/j.jpainsymman.2019.08.021. Epub 2019 Aug 23.	de Oliveira Valentino TC	J Pain Symptom Manage	2020	2019-08-27			10.1016/j.jpainsymman.2019.08.021
Miraj SA (2022). Effectiveness of quality clinical active audit in improving healthcare of a multispecialty hospital in a developing country	35503611	Effectiveness of quality clinical active audit in improving healthcare of a multispecialty hospital in a developing country	Miraj SA.	Eur Rev Med Pharmacol Sci. 2022 Apr;26(8):2669-2675. doi: 10.26355/eurrev_202204_28596.	Miraj SA	Eur Rev Med Pharmacol Sci	2022	2022-05-03			10.26355/eurrev_202204_28596
Romano MJ (2011). Electronic health records and clinical decision support systems: impact on national ambulatory care quality	21263077	Electronic health records and clinical decision support systems: impact on national ambulatory care quality	Romano MJ, Stafford RS.	Arch Intern Med. 2011 May 23;171(10):897-903. doi: 10.1001/archinternmed.2010.527. Epub 2011 Jan 24.	Romano MJ	Arch Intern Med	2011	2011-01-26	PMC4016790	NIHMS575967	10.1001/archinternmed.2010.527
Amoah AO (2015). Applied Use of Composite Quality Measures for EHR-enabled Practices	26290881	Applied Use of Composite Quality Measures for EHR-enabled Practices	Amoah AO, Amirfar S, Silfen SL, Singer J, Wang JJ.	EGEMS (Wash DC). 2015 Jul 23;3(1):1118. doi: 10.13063/2327-9214.1118. eCollection 2015.	Amoah AO	EGEMS (Wash DC)	2015	2015-08-21	PMC4537085		10.13063/2327-9214.1118
Yang Y (2018). Quality and Variability of Patient Directions in Electronic Prescriptions in the Ambulatory Care Setting	29345553	Quality and Variability of Patient Directions in Electronic Prescriptions in the Ambulatory Care Setting	Yang Y, Ward-Charlerie S, Dhavle AA, Rupp MT, Green J.	J Manag Care Spec Pharm. 2018 Jul;24(7):691-699. doi: 10.18553/jmcp.2018.17404. Epub 2018 Jan 18.	Yang Y	J Manag Care Spec Pharm	2018	2018-01-19	PMC10398147		10.18553/jmcp.2018.17404
Muthee V (2018). The impact of routine data quality assessments on electronic medical record data quality in Kenya	29668691	The impact of routine data quality assessments on electronic medical record data quality in Kenya	Muthee V, Bochner AF, Osterman A, Liku N, Akhwale W, Kwach J, Prachi M, Wamicwe J, Odhiambo J, Onyango F, Puttkammer N.	PLoS One. 2018 Apr 18;13(4):e0195362. doi: 10.1371/journal.pone.0195362. eCollection 2018.	Muthee V	PLoS One	2018	2018-04-19	PMC5905951		10.1371/journal.pone.0195362
Moldskred PS (2021). Improving the quality of nursing documentation at a residential care home: a clinical audit	34154606	Improving the quality of nursing documentation at a residential care home: a clinical audit	Moldskred PS, Snibsøer AK, Espehaug B.	BMC Nurs. 2021 Jun 21;20(1):103. doi: 10.1186/s12912-021-00629-9.	Moldskred PS	BMC Nurs	2021	2021-06-22	PMC8215798		10.1186/s12912-021-00629-9
von Gerich H (2022). Identifying nursing sensitive indicators from electronic health records in acute cardiac care-Towards intelligent automated assessment of care quality	36124426	Identifying nursing sensitive indicators from electronic health records in acute cardiac care-Towards intelligent automated assessment of care quality	von Gerich H, Moen H, Peltonen LM.	J Nurs Manag. 2022 Nov;30(8):3726-3735. doi: 10.1111/jonm.13802. Epub 2022 Sep 27.	von Gerich H	J Nurs Manag	2022	2022-09-20	PMC10086830		10.1111/jonm.13802
Simon KC (2019). Building of EMR Tools to Support Quality and Research in a Memory Disorders Clinic	30899241	Building of EMR Tools to Support Quality and Research in a Memory Disorders Clinic	Simon KC, Yucus C, Castle J, Chesis R, Lai R, Hillman L, Tideman S, Garduno L, Meyers S, Frigerio R, Maraganore DM.	Front Neurol. 2019 Mar 7;10:161. doi: 10.3389/fneur.2019.00161. eCollection 2019.	Simon KC	Front Neurol	2019	2019-03-23	PMC6416163		10.3389/fneur.2019.00161
Diaz-Garelli F (2022). Developing a Data Quality Standard Primer for Cardiovascular Risk Assessment from Electronic Health Record Data Using the DataGauge Process	35308992	Developing a Data Quality Standard Primer for Cardiovascular Risk Assessment from Electronic Health Record Data Using the DataGauge Process	Diaz-Garelli F, Long A, Bancks MP, Bertoni AG, Narayanan A, Wells BJ.	AMIA Annu Symp Proc. 2022 Feb 21;2021:388-397. eCollection 2021.	Diaz-Garelli F	AMIA Annu Symp Proc	2022	2022-03-21	PMC8861746
Hessels A (2015). Impact of Heath Information Technology on the Quality of Patient Care	27570443	Impact of Heath Information Technology on the Quality of Patient Care	Hessels A, Flynn L, Cimiotti JP, Bakken S, Gershon R.	Online J Nurs Inform. 2015 Fall;19:http://www.himss.org/impact-heath-information-technology-quality-patient-care. Epub 2015 Nov 1.	Hessels A	Online J Nurs Inform	2015	2016-08-30	PMC5001503	NIHMS773548
Jones SS (2010). Electronic health record adoption and quality improvement in US hospitals	21314225	Electronic health record adoption and quality improvement in US hospitals	Jones SS, Adams JL, Schneider EC, Ringel JS, McGlynn EA.	Am J Manag Care. 2010 Dec;16(12 Suppl HIT):SP64-71.	Jones SS	Am J Manag Care	2010	2011-02-15
Tian Q (2021). Application of openEHR archetypes to automate data quality rules for electronic health records: a case study	33812388	Application of openEHR archetypes to automate data quality rules for electronic health records: a case study	Tian Q, Han Z, Yu P, An J, Lu X, Duan H.	BMC Med Inform Decis Mak. 2021 Apr 3;21(1):113. doi: 10.1186/s12911-021-01481-2.	Tian Q	BMC Med Inform Decis Mak	2021	2021-04-04	PMC8019503		10.1186/s12911-021-01481-2
Cebul RD (2011). Electronic health records and quality of diabetes care	21879900	Electronic health records and quality of diabetes care	Cebul RD, Love TE, Jain AK, Hebert CJ.	N Engl J Med. 2011 Sep 1;365(9):825-33. doi: 10.1056/NEJMsa1102519.	Cebul RD	N Engl J Med	2011	2011-09-02			10.1056/NEJMsa1102519
Gidengil CA (2016). Using Clinical Vignettes to Assess Quality of Care for Acute Respiratory Infections	27098876	Using Clinical Vignettes to Assess Quality of Care for Acute Respiratory Infections	Gidengil CA, Linder JA, Beach S, Setodji CM, Hunter G, Mehrotra A.	Inquiry. 2016 Apr 20;53:0046958016636531. doi: 10.1177/0046958016636531. Print 2016.	Gidengil CA	Inquiry	2016	2016-04-22	PMC4840477	NIHMS753858	10.1177/0046958016636531
Li M (2022). A configurable method for clinical quality measurement through electronic health records based on openEHR and CQL	35144618	A configurable method for clinical quality measurement through electronic health records based on openEHR and CQL	Li M, Cai H, Zhi Y, Fu Z, Duan H, Lu X.	BMC Med Inform Decis Mak. 2022 Feb 10;22(1):37. doi: 10.1186/s12911-022-01763-3.	Li M	BMC Med Inform Decis Mak	2022	2022-02-11	PMC8830083		10.1186/s12911-022-01763-3
Guillén Astete C (2020). Quality Health Care in Acute Shoulder Pain: What Is the Contribution of Musculoskeletal Ultrasound?	30528514	Quality Health Care in Acute Shoulder Pain: What Is the Contribution of Musculoskeletal Ultrasound?	Guillén Astete C, Rodrigo González S, Alfonso Pérez D, Luque Alarcón M, Penedo Alonso R, Estévez Rueda MJ.	Reumatol Clin (Engl Ed). 2020 Jul-Aug;16(4):290-293. doi: 10.1016/j.reuma.2018.08.014. Epub 2018 Dec 6.	Guillén Astete C	Reumatol Clin (Engl Ed)	2020	2018-12-12			10.1016/j.reuma.2018.08.014
Lee SJ (2016). Assessing race and ethnicity data quality across cancer registries and EMRs in two hospitals	26661718	Assessing race and ethnicity data quality across cancer registries and EMRs in two hospitals	Lee SJ, Grobe JE, Tiro JA.	J Am Med Inform Assoc. 2016 May;23(3):627-34. doi: 10.1093/jamia/ocv156. Epub 2015 Dec 11.	Lee SJ	J Am Med Inform Assoc	2016	2015-12-15	PMC6095103		10.1093/jamia/ocv156
Dogether MA (2016). The impact of automating laboratory request forms on the quality of healthcare services	27670682	The impact of automating laboratory request forms on the quality of healthcare services	Dogether MA, Muallem YA, Househ M, Saddik B, Khalifa M.	J Infect Public Health. 2016 Nov-Dec;9(6):749-756. doi: 10.1016/j.jiph.2016.09.003. Epub 2016 Sep 23.	Dogether MA	J Infect Public Health	2016	2016-09-28			10.1016/j.jiph.2016.09.003
Wen A (2021). CQL4NLP: Development and Integration of FHIR NLP Extensions in Clinical Quality Language for EHR-driven Phenotyping	34457178	CQL4NLP: Development and Integration of FHIR NLP Extensions in Clinical Quality Language for EHR-driven Phenotyping	Wen A, Rasmussen LV, Stone D, Liu S, Kiefer R, Adekkanattu P, Brandt PS, Pacheco JA, Luo Y, Wang F, Pathak J, Liu H, Jiang G.	AMIA Jt Summits Transl Sci Proc. 2021 May 17;2021:624-633. eCollection 2021.	Wen A	AMIA Jt Summits Transl Sci Proc	2021	2021-08-30	PMC8378647
Ebben KCWJ (2020). Impact on Quality of Documentation and Workload of the Introduction of a National Information Standard for Tumor Board Reporting	32324446	Impact on Quality of Documentation and Workload of the Introduction of a National Information Standard for Tumor Board Reporting	Ebben KCWJ, Sieswerda MS, Luiten EJT, Heijns JB, van der Pol CC, Bessems M, Honkoop AH, Hendriks MP, Verloop J, Verbeek XAAM.	JCO Clin Cancer Inform. 2020 Apr;4:346-356. doi: 10.1200/CCI.19.00050.	Ebben KCWJ	JCO Clin Cancer Inform	2020	2020-04-24	PMC7444641		10.1200/CCI.19.00050
Herndon JB (2017). Using a stakeholder-engaged approach to develop and validate electronic clinical quality measures	28339559	Using a stakeholder-engaged approach to develop and validate electronic clinical quality measures	Herndon JB, Aravamudhan K, Stephenson RL, Brandon R, Ruff J, Catalanotto F, Le H.	J Am Med Inform Assoc. 2017 May 1;24(3):503-512. doi: 10.1093/jamia/ocw137.	Herndon JB	J Am Med Inform Assoc	2017	2017-03-25	PMC7651948		10.1093/jamia/ocw137
Lee K (2018). A Framework for Data Quality Assessment in Clinical Research Datasets	29854176	A Framework for Data Quality Assessment in Clinical Research Datasets	Lee K, Weiskopf N, Pathak J.	AMIA Annu Symp Proc. 2018 Apr 16;2017:1080-1089. eCollection 2017.	Lee K	AMIA Annu Symp Proc	2018	2018-06-02	PMC5977591
Winnenburg R (2013). Metrics for assessing the quality of value sets in clinical quality measures	24551422	Metrics for assessing the quality of value sets in clinical quality measures	Winnenburg R, Bodenreider O.	AMIA Annu Symp Proc. 2013 Nov 16;2013:1497-505. eCollection 2013.	Winnenburg R	AMIA Annu Symp Proc	2013	2014-02-20	PMC3900160
Wang JJ (2014). Patient-centered medical home and quality measurement in small practices	25180435	Patient-centered medical home and quality measurement in small practices	Wang JJ, Winther CH, Cha J, McCullough CM, Parsons AS, Singer J, Shih SC.	Am J Manag Care. 2014 Jun;20(6):481-9.	Wang JJ	Am J Manag Care	2014	2014-09-03
Johnson SG (2016). Application of An Ontology for Characterizing Data Quality For a Secondary Use of EHR Data	27081408	Application of An Ontology for Characterizing Data Quality For a Secondary Use of EHR Data	Johnson SG, Speedie S, Simon G, Kumar V, Westra BL.	Appl Clin Inform. 2016 Feb 10;7(1):69-88. doi: 10.4338/ACI-2015-08-RA-0107. eCollection 2016.	Johnson SG	Appl Clin Inform	2016	2016-04-16	PMC4817336		10.4338/ACI-2015-08-RA-0107
Kuusisto A (2023). Quality of information transferred to palliative care	35844084	Quality of information transferred to palliative care	Kuusisto A, Saranto K, Korhonen P, Haavisto E.	J Clin Nurs. 2023 Jul;32(13-14):3421-3433. doi: 10.1111/jocn.16453. Epub 2022 Jul 17.	Kuusisto A	J Clin Nurs	2023	2022-07-18			10.1111/jocn.16453
Sivasankar S (2021). Ranking Methodology to Evaluate the Severity of a Quality Gap Using a National EHR Database	34457172	Ranking Methodology to Evaluate the Severity of a Quality Gap Using a National EHR Database	Sivasankar S, Cheng AL, Hoffman M.	AMIA Jt Summits Transl Sci Proc. 2021 May 17;2021:565-574. eCollection 2021.	Sivasankar S	AMIA Jt Summits Transl Sci Proc	2021	2021-08-30	PMC8378648
Pivovarov R (2017). Can Patient Record Summarization Support Quality Metric Abstraction?	28269899	Can Patient Record Summarization Support Quality Metric Abstraction?	Pivovarov R, Coppleson YJ, Gorman SL, Vawdrey DK, Elhadad N.	AMIA Annu Symp Proc. 2017 Feb 10;2016:1020-1029. eCollection 2016.	Pivovarov R	AMIA Annu Symp Proc	2017	2017-03-09	PMC5333341
Adler-Milstein J (2014). The Impact of HIT on Cost and Quality in Patient-Centered Medical Home Practices	25954324	The Impact of HIT on Cost and Quality in Patient-Centered Medical Home Practices	Adler-Milstein J, Cohen GR, Markovitz A, Paustian M.	AMIA Annu Symp Proc. 2014 Nov 14;2014:232-9. eCollection 2014.	Adler-Milstein J	AMIA Annu Symp Proc	2014	2015-05-09	PMC4419912
Moomba K (2020). Effects of real-time electronic data entry on HIV programme data quality in Lusaka, Zambia	32368524	Effects of real-time electronic data entry on HIV programme data quality in Lusaka, Zambia	Moomba K, Williams A, Savory T, Lumpa M, Chilembo P, Tweya H, Harries AD, Herce M.	Public Health Action. 2020 Mar 21;10(1):47-52. doi: 10.5588/pha.19.0068.	Moomba K	Public Health Action	2020	2020-05-06	PMC7181358		10.5588/pha.19.0068
Woinarowicz M (2016). The impact of electronic health record (EHR) interoperability on immunization information system (IIS) data quality	27752294	The impact of electronic health record (EHR) interoperability on immunization information system (IIS) data quality	Woinarowicz M, Howell M.	Online J Public Health Inform. 2016 Sep 15;8(2):e184. doi: 10.5210/ojphi.v8i2.6380. eCollection 2016.	Woinarowicz M	Online J Public Health Inform	2016	2016-10-19	PMC5065519		10.5210/ojphi.v8i2.6380
Li Z (2022). Development and clinical application of an electronic health record quality control system for pulmonary aspergillosis based on guidelines and natural language processing technology	36245604	Development and clinical application of an electronic health record quality control system for pulmonary aspergillosis based on guidelines and natural language processing technology	Li Z, Wang X, Xu M, Li Y, Wang Y, Chen Y, Li S, Li Z, Yang J, Tang C, Xiong F, Jian W, He P, Zhan Y, Zheng J, Ye F.	J Thorac Dis. 2022 Sep;14(9):3398-3407. doi: 10.21037/jtd-22-532.	Li Z	J Thorac Dis	2022	2022-10-17	PMC9562533		10.21037/jtd-22-532
Tute E (2021). A method for interoperable knowledge-based data quality assessment	33750371	A method for interoperable knowledge-based data quality assessment	Tute E, Scheffner I, Marschollek M.	BMC Med Inform Decis Mak. 2021 Mar 9;21(1):93. doi: 10.1186/s12911-021-01458-1.	Tute E	BMC Med Inform Decis Mak	2021	2021-03-22	PMC7942002		10.1186/s12911-021-01458-1
Baxter SL (2020). Promoting Quality Face-to-Face Communication during Ophthalmology Encounters in the Electronic Health Record Era	32074650	Promoting Quality Face-to-Face Communication during Ophthalmology Encounters in the Electronic Health Record Era	Baxter SL, Gali HE, Chiang MF, Hribar MR, Ohno-Machado L, El-Kareh R, Huang AE, Chen HE, Camp AS, Kikkawa DO, Korn BS, Lee JE, Longhurst CA, Millen M.	Appl Clin Inform. 2020 Jan;11(1):130-141. doi: 10.1055/s-0040-1701255. Epub 2020 Feb 19.	Baxter SL	Appl Clin Inform	2020	2020-02-20	PMC7030957		10.1055/s-0040-1701255
Murphy ZR (2020). Association of Electronic Health Record Use Above Meaningful Use Thresholds With Hospital Quality and Safety Outcomes	32902649	Association of Electronic Health Record Use Above Meaningful Use Thresholds With Hospital Quality and Safety Outcomes	Murphy ZR, Wang J, Boland MV.	JAMA Netw Open. 2020 Sep 1;3(9):e2012529. doi: 10.1001/jamanetworkopen.2020.12529.	Murphy ZR	JAMA Netw Open	2020	2020-09-09	PMC7489820		10.1001/jamanetworkopen.2020.12529
Wennergren M (2023). Swedish Child Health Services Register: a quality register for child health services and children's well-being	36669832	Swedish Child Health Services Register: a quality register for child health services and children's well-being	Wennergren M, Berg K, Frisk Cavefors AS, Edin H, Ekholm L, Gelander L, Golsäter M, Hedman J, Holmgren A, Karlsson Videhult F, Levin A, Silfverdal SA, Wallby T, Fäldt AE.	BMJ Paediatr Open. 2023 Jan;7(1):e001805. doi: 10.1136/bmjpo-2022-001805.	Wennergren M	BMJ Paediatr Open	2023	2023-01-20	PMC9872488		10.1136/bmjpo-2022-001805
Mishuris RG (2014). Using electronic health record clinical decision support is associated with improved quality of care	25414982	Using electronic health record clinical decision support is associated with improved quality of care	Mishuris RG, Linder JA, Bates DW, Bitton A.	Am J Manag Care. 2014 Oct 1;20(10):e445-52.	Mishuris RG	Am J Manag Care	2014	2014-11-22
Dunn JH (2013). An update of dermatologist usage of the Physician Quality Reporting System in Colorado for 2011	24139361	An update of dermatologist usage of the Physician Quality Reporting System in Colorado for 2011	Dunn JH, Alvarez BT, Dellavalle RP, Dunnick CA.	Dermatol Online J. 2013 Oct 16;19(10):20018.	Dunn JH	Dermatol Online J	2013	2013-10-22
Chung AE (2015). Potential and challenges of patient-generated health data for high-quality cancer care	25852139	Potential and challenges of patient-generated health data for high-quality cancer care	Chung AE, Basch EM.	J Oncol Pract. 2015 May;11(3):195-7. doi: 10.1200/JOP.2015.003715. Epub 2015 Apr 7.	Chung AE	J Oncol Pract	2015	2015-04-09	PMC4438108		10.1200/JOP.2015.003715
Huser V (2018). Methods for examining data quality in healthcare integrated data repositories	29218922	Methods for examining data quality in healthcare integrated data repositories	Huser V, Kahn MG, Brown JS, Gouripeddi R.	Pac Symp Biocomput. 2018;23:628-633.	Huser V	Pac Symp Biocomput	2018	2017-12-09
Ni K (2019). Barriers and facilitators to data quality of electronic health records used for clinical research in China: a qualitative study	31270120	Barriers and facilitators to data quality of electronic health records used for clinical research in China: a qualitative study	Ni K, Chu H, Zeng L, Li N, Zhao Y.	BMJ Open. 2019 Jul 2;9(7):e029314. doi: 10.1136/bmjopen-2019-029314.	Ni K	BMJ Open	2019	2019-07-05	PMC6609143		10.1136/bmjopen-2019-029314
Hacker ED (2010). Technology and quality of life outcomes	20152578	Technology and quality of life outcomes	Hacker ED.	Semin Oncol Nurs. 2010 Feb;26(1):47-58. doi: 10.1016/j.soncn.2009.11.007.	Hacker ED	Semin Oncol Nurs	2010	2010-02-16	PMC2853361	NIHMS182465	10.1016/j.soncn.2009.11.007
Keegan NM (2022). Clinical annotations for prostate cancer research: Defining data elements, creating a reproducible analytical pipeline, and assessing data quality	35538298	Clinical annotations for prostate cancer research: Defining data elements, creating a reproducible analytical pipeline, and assessing data quality	Keegan NM, Vasselman SE, Barnett ES, Nweji B, Carbone EA, Blum A, Morris MJ, Rathkopf DE, Slovin SF, Danila DC, Autio KA, Scher HI, Kantoff PW, Abida W, Stopsack KH.	Prostate. 2022 Aug;82(11):1107-1116. doi: 10.1002/pros.24363. Epub 2022 May 10.	Keegan NM	Prostate	2022	2022-05-10	PMC9246896	NIHMS1800985	10.1002/pros.24363
Noureldin M (2014). Quality of documentation of electronic medical information systems at primary health care units in Alexandria, Egypt	24945559	Quality of documentation of electronic medical information systems at primary health care units in Alexandria, Egypt	Noureldin M, Mosallam R, Hassan SZ.	East Mediterr Health J. 2014 Mar 13;20(2):105-11.	Noureldin M	East Mediterr Health J	2014	2014-06-20
Podell R (2018). The quality of primary care provided to the elderly in Israel	29860940	The quality of primary care provided to the elderly in Israel	Podell R, Kaufman-Shriqui V, Sagy YW, Manor O, Ben-Yehuda A.	Isr J Health Policy Res. 2018 Jun 4;7(1):21. doi: 10.1186/s13584-018-0214-3.	Podell R	Isr J Health Policy Res	2018	2018-06-05	PMC5985580		10.1186/s13584-018-0214-3
Busato A (2012). Improving the quality of morbidity indicators in electronic health records in Swiss primary care	22736075	Improving the quality of morbidity indicators in electronic health records in Swiss primary care	Busato A, Bhend H, Chmiel C, Tandjung R, Senn O, Zoller M, Rosemann T.	Swiss Med Wkly. 2012 Jun 26;142:w13611. doi: 10.4414/smw.2012.13611. eCollection 2012.	Busato A	Swiss Med Wkly	2012	2012-06-28			10.4414/smw.2012.13611
Gold R (2012). Feasibility of evaluating the CHIPRA care quality measures in electronic health record data	22711724	Feasibility of evaluating the CHIPRA care quality measures in electronic health record data	Gold R, Angier H, Mangione-Smith R, Gallia C, McIntire PJ, Cowburn S, Tillotson C, DeVoe JE.	Pediatrics. 2012 Jul;130(1):139-49. doi: 10.1542/peds.2011-3705. Epub 2012 Jun 18.	Gold R	Pediatrics	2012	2012-06-20	PMC3382922		10.1542/peds.2011-3705
Hwang D (2014). Family perceptions of quality of hospice care in the nursing home	24819082	Family perceptions of quality of hospice care in the nursing home	Hwang D, Teno JM, Clark M, Shield R, Williams C, Casarett D, Spence C.	J Pain Symptom Manage. 2014 Dec;48(6):1100-7. doi: 10.1016/j.jpainsymman.2014.04.003. Epub 2014 May 9.	Hwang D	J Pain Symptom Manage	2014	2014-05-14	PMC7053228	NIHMS1563189	10.1016/j.jpainsymman.2014.04.003
Selvaraj S (2018). Association of Electronic Health Record Use With Quality of Care and Outcomes in Heart Failure: An Analysis of Get With The Guidelines-Heart Failure	29602768	Association of Electronic Health Record Use With Quality of Care and Outcomes in Heart Failure: An Analysis of Get With The Guidelines-Heart Failure	Selvaraj S, Fonarow GC, Sheng S, Matsouaka RA, DeVore AD, Heidenreich PA, Hernandez AF, Yancy CW, Bhatt DL.	J Am Heart Assoc. 2018 Mar 30;7(7):e008158. doi: 10.1161/JAHA.117.008158.	Selvaraj S	J Am Heart Assoc	2018	2018-04-01	PMC5907596		10.1161/JAHA.117.008158
Shekelle PG (2021). Assessment of Variation in Electronic Health Record Capabilities and Reported Clinical Quality Performance in Ambulatory Care Clinics, 2014-2017	33885774	Assessment of Variation in Electronic Health Record Capabilities and Reported Clinical Quality Performance in Ambulatory Care Clinics, 2014-2017	Shekelle PG, Pane JD, Agniel D, Shi Y, Rumball-Smith J, Haas A, Fischer S, Rudin RS, Totten M, Lai J, Scanlon D, Damberg CL.	JAMA Netw Open. 2021 Apr 1;4(4):e217476. doi: 10.1001/jamanetworkopen.2021.7476.	Shekelle PG	JAMA Netw Open	2021	2021-04-22	PMC8063064		10.1001/jamanetworkopen.2021.7476
Nittari G (2018). Evaluation of medical prescriptions and off-label use on board ships to improve healthcare quality	30024631	Evaluation of medical prescriptions and off-label use on board ships to improve healthcare quality	Nittari G, Pallotta G, Pirillo I, Ricci G, Amenta F.	Eur Rev Med Pharmacol Sci. 2018 Jul;22(13):4392-4400. doi: 10.26355/eurrev_201807_15439.	Nittari G	Eur Rev Med Pharmacol Sci	2018	2018-07-20			10.26355/eurrev_201807_15439
Skånér Y (2013). Quality of sickness certification in primary health care: a retrospective database study	23586694	Quality of sickness certification in primary health care: a retrospective database study	Skånér Y, Arrelöv B, Backlund LG, Fresk M, Aström AW, Nilsson GH.	BMC Fam Pract. 2013 Apr 12;14:48. doi: 10.1186/1471-2296-14-48.	Skånér Y	BMC Fam Pract	2013	2013-04-17	PMC3637144		10.1186/1471-2296-14-48
Soda T (2021). Systematic Quality Improvement and Metabolic Monitoring for Individuals Taking Antipsychotic Drugs	33887956	Systematic Quality Improvement and Metabolic Monitoring for Individuals Taking Antipsychotic Drugs	Soda T, Richards J, Gaynes BN, Cueva M, Laux J, McClain C, Frische R, Lindquist LK, Cuddeback GS, Jarskog LF.	Psychiatr Serv. 2021 Jun;72(6):647-653. doi: 10.1176/appi.ps.202000155. Epub 2021 Apr 23.	Soda T	Psychiatr Serv	2021	2021-04-23	PMC8192348	NIHMS1673173	10.1176/appi.ps.202000155
Heisey-Grove DM (2018). Electronic clinical quality measure reporting challenges: findings from the Medicare EHR Incentive Program's Controlling High Blood Pressure Measure	28525558	Electronic clinical quality measure reporting challenges: findings from the Medicare EHR Incentive Program's Controlling High Blood Pressure Measure	Heisey-Grove DM, Wall HK, Wright JS.	J Am Med Inform Assoc. 2018 Feb 1;25(2):127-134. doi: 10.1093/jamia/ocx049.	Heisey-Grove DM	J Am Med Inform Assoc	2018	2017-05-20	PMC7647130		10.1093/jamia/ocx049
Anger JT (2016). The Quality of Care Provided to Women with Urinary Incontinence in 2 Clinical Settings	27164512	The Quality of Care Provided to Women with Urinary Incontinence in 2 Clinical Settings	Anger JT, Alas A, Litwin MS, Chu SD, Bresee C, Roth CP, Rashid R, Shekelle P, Wenger NS.	J Urol. 2016 Oct;196(4):1196-200. doi: 10.1016/j.juro.2016.05.005. Epub 2016 May 7.	Anger JT	J Urol	2016	2016-05-11	PMC5067158	NIHMS821906	10.1016/j.juro.2016.05.005
Gadde MA (2020). Rules Based Data Quality Assessment on Claims Database	32604674	Rules Based Data Quality Assessment on Claims Database	Gadde MA, Wang Z, Zozus M, Talburt JB, Greer ML.	Stud Health Technol Inform. 2020 Jun 26;272:350-353. doi: 10.3233/SHTI200567.	Gadde MA	Stud Health Technol Inform	2020	2020-07-02	PMC7899162	NIHMS1670217	10.3233/SHTI200567
Thuraisingam S (2021). Assessing the suitability of general practice electronic health records for clinical prediction model development: a data quality assessment	34717599	Assessing the suitability of general practice electronic health records for clinical prediction model development: a data quality assessment	Thuraisingam S, Chondros P, Dowsey MM, Spelman T, Garies S, Choong PF, Gunn J, Manski-Nankervis JA.	BMC Med Inform Decis Mak. 2021 Oct 30;21(1):297. doi: 10.1186/s12911-021-01669-6.	Thuraisingam S	BMC Med Inform Decis Mak	2021	2021-10-31	PMC8557028		10.1186/s12911-021-01669-6
Wang H (2021). A statistical quality assessment method for longitudinal observations in electronic health record data with an application to the VA million veteran program	34670548	A statistical quality assessment method for longitudinal observations in electronic health record data with an application to the VA million veteran program	Wang H, Belitskaya-Levy I, Wu F, Lee JS, Shih MC, Tsao PS, Lu Y; VA Million Veteran Program.	BMC Med Inform Decis Mak. 2021 Oct 20;21(1):289. doi: 10.1186/s12911-021-01643-2.	Wang H	BMC Med Inform Decis Mak	2021	2021-10-21	PMC8529838		10.1186/s12911-021-01643-2
Weiskopf NG (2017). A Mixed Methods Task Analysis of the Implementation and Validation of EHR-Based Clinical Quality Measures	28269920	A Mixed Methods Task Analysis of the Implementation and Validation of EHR-Based Clinical Quality Measures	Weiskopf NG, Khan FJ, Woodcock D, Dorr DA, Cigarroa JE, Cohen AM.	AMIA Annu Symp Proc. 2017 Feb 10;2016:1229-1237. eCollection 2016.	Weiskopf NG	AMIA Annu Symp Proc	2017	2017-03-09	PMC5333295
Djuv A (2023). Improving the quality of the fracture liaison service through the implementation of a structured health record	37783520	Improving the quality of the fracture liaison service through the implementation of a structured health record	Djuv A, Harboe K, Nysted H, Kirkhus TK, Horpestad O, Birkeland FH, Mehl BW, Johnsen E, Paulsen A.	BMJ Open Qual. 2023 Sep;12(Suppl 2):e002275. doi: 10.1136/bmjoq-2023-002275.	Djuv A	BMJ Open Qual	2023	2023-10-02	PMC10565128		10.1136/bmjoq-2023-002275
Devine EB (2018). Automating Electronic Clinical Data Capture for Quality Improvement and Research: The CERTAIN Validation Project of Real World Evidence	29881766	Automating Electronic Clinical Data Capture for Quality Improvement and Research: The CERTAIN Validation Project of Real World Evidence	Devine EB, Van Eaton E, Zadworny ME, Symons R, Devlin A, Yanez D, Yetisgen M, Keyloun KR, Capurro D, Alfonso-Cristancho R, Flum DR, Tarczy-Hornoch P.	EGEMS (Wash DC). 2018 May 22;6(1):8. doi: 10.5334/egems.211.	Devine EB	EGEMS (Wash DC)	2018	2018-06-09	PMC5983060		10.5334/egems.211
Joynt KE (2015). Lack of impact of electronic health records on quality of care and outcomes for ischemic stroke	25953748	Lack of impact of electronic health records on quality of care and outcomes for ischemic stroke	Joynt KE, Bhatt DL, Schwamm LH, Xian Y, Heidenreich PA, Fonarow GC, Smith EE, Neely ML, Grau-Sepulveda MV, Hernandez AF.	J Am Coll Cardiol. 2015 May 12;65(18):1964-72. doi: 10.1016/j.jacc.2015.02.059.	Joynt KE	J Am Coll Cardiol	2015	2015-05-09			10.1016/j.jacc.2015.02.059
Kahn MG (2010). The impact of electronic medical records data sources on an adverse drug event quality measure	20190062	The impact of electronic medical records data sources on an adverse drug event quality measure	Kahn MG, Ranade D.	J Am Med Inform Assoc. 2010 Mar-Apr;17(2):185-91. doi: 10.1136/jamia.2009.002451.	Kahn MG	J Am Med Inform Assoc	2010	2010-03-02	PMC3000787		10.1136/jamia.2009.002451
Dixon BE (2013). Electronic health information quality challenges and interventions to improve public health surveillance data and practice	24179266	Electronic health information quality challenges and interventions to improve public health surveillance data and practice	Dixon BE, Siegel JA, Oemig TV, Grannis SJ.	Public Health Rep. 2013 Nov-Dec;128(6):546-53. doi: 10.1177/003335491312800614.	Dixon BE	Public Health Rep	2013	2013-11-02	PMC3804098		10.1177/003335491312800614
Lasser EC (2021). Social and Behavioral Variables in the Electronic Health Record: A Path Forward to Increase Data Quality and Utility	33735133	Social and Behavioral Variables in the Electronic Health Record: A Path Forward to Increase Data Quality and Utility	Lasser EC, Kim JM, Hatef E, Kharrazi H, Marsteller JA, DeCamp LR.	Acad Med. 2021 Jul 1;96(7):1050-1056. doi: 10.1097/ACM.0000000000004071.	Lasser EC	Acad Med	2021	2021-03-18	PMC8243784	NIHMS1683020	10.1097/ACM.0000000000004071
von Bültzingslöwen I (2019). Swedish Quality Registry for Caries and Periodontal Diseases - a framework for quality development in dentistry	31001827	Swedish Quality Registry for Caries and Periodontal Diseases - a framework for quality development in dentistry	von Bültzingslöwen I, Östholm H, Gahnberg L, Ericson D, Wennström JL, Paulander J.	Int Dent J. 2019 Oct;69(5):361-368. doi: 10.1111/idj.12481. Epub 2019 Apr 18.	von Bültzingslöwen I	Int Dent J	2019	2019-04-20	PMC6790561		10.1111/idj.12481
Paier-Abuzahra ME (2022). Quality of chronic care in general practices in Salzburg, Austria, and South Tyrol, Italy: a comparative process of care intervention study	35431151	Quality of chronic care in general practices in Salzburg, Austria, and South Tyrol, Italy: a comparative process of care intervention study	Paier-Abuzahra ME, Mahlknecht A, Piccoliori G, Engl A, Sönnichsen A.	Z Evid Fortbild Qual Gesundhwes. 2022 May;170:14-20. doi: 10.1016/j.zefq.2022.01.005. Epub 2022 Apr 14.	Paier-Abuzahra ME	Z Evid Fortbild Qual Gesundhwes	2022	2022-04-18			10.1016/j.zefq.2022.01.005
Kern LM (2014). State funding for health information technology and selected ambulatory healthcare quality measures	25024772	State funding for health information technology and selected ambulatory healthcare quality measures	Kern LM, Silver M, Kaushal R; HITEC Investigators.	Appl Clin Inform. 2014 Jun 25;5(2):594-602. doi: 10.4338/ACI-2013-12-RA-0108. eCollection 2014.	Kern LM	Appl Clin Inform	2014	2014-07-16	PMC4081759		10.4338/ACI-2013-12-RA-0108
Mosher HJ (2015). Aligning complex processes and electronic health record templates: a quality improvement intervention on inpatient interdisciplinary rounds	26164546	Aligning complex processes and electronic health record templates: a quality improvement intervention on inpatient interdisciplinary rounds	Mosher HJ, Lose DT, Leslie R, Pennathur P, Kaboli PJ.	BMC Health Serv Res. 2015 Jul 13;15:265. doi: 10.1186/s12913-015-0932-y.	Mosher HJ	BMC Health Serv Res	2015	2015-07-13	PMC4499441		10.1186/s12913-015-0932-y
Mansour R (2017). Automating Quality Oncology Practice Initiative Quality Measure NHL78a	30657389	Automating Quality Oncology Practice Initiative Quality Measure NHL78a	Mansour R, Master S.	JCO Clin Cancer Inform. 2017 Nov;1:1-6. doi: 10.1200/CCI.17.00038.	Mansour R	JCO Clin Cancer Inform	2017	2019-01-19			10.1200/CCI.17.00038
Pintaudi B (2021). Clinical profiles and quality of care of subjects with type 2 diabetes according to their cardiovascular risk: an observational, retrospective study	33676499	Clinical profiles and quality of care of subjects with type 2 diabetes according to their cardiovascular risk: an observational, retrospective study	Pintaudi B, Scatena A, Piscitelli G, Frison V, Corrao S, Manicardi V, Graziano G, Rossi MC, Gallo M, Mannino D, Di Bartolo P, Nicolucci A.	Cardiovasc Diabetol. 2021 Mar 6;20(1):59. doi: 10.1186/s12933-021-01251-4.	Pintaudi B	Cardiovasc Diabetol	2021	2021-03-07	PMC7936493		10.1186/s12933-021-01251-4
Lakshminarayan K (2012). Impact of an electronic medical record-based clinical decision support tool for dysphagia screening on care quality	23033346	Impact of an electronic medical record-based clinical decision support tool for dysphagia screening on care quality	Lakshminarayan K, Rostambeigi N, Fuller CC, Peacock JM, Tsai AW.	Stroke. 2012 Dec;43(12):3399-401. doi: 10.1161/STROKEAHA.112.662536. Epub 2012 Oct 2.	Lakshminarayan K	Stroke	2012	2012-10-04	PMC3508397	NIHMS414619	10.1161/STROKEAHA.112.662536
Klann JG (2013). Computing health quality measures using Informatics for Integrating Biology and the Bedside	23603227	Computing health quality measures using Informatics for Integrating Biology and the Bedside	Klann JG, Murphy SN.	J Med Internet Res. 2013 Apr 19;15(4):e75. doi: 10.2196/jmir.2493.	Klann JG	J Med Internet Res	2013	2013-04-23	PMC3636801		10.2196/jmir.2493
Lanzola G (2014). Data quality and completeness in a web stroke registry as the basis for data and process mining	24918182	Data quality and completeness in a web stroke registry as the basis for data and process mining	Lanzola G, Parimbelli E, Micieli G, Cavallini A, Quaglini S.	J Healthc Eng. 2014;5(2):163-84. doi: 10.1260/2040-2295.5.2.163.	Lanzola G	J Healthc Eng	2014	2014-06-12			10.1260/2040-2295.5.2.163
Cohen DJ (2018). Primary Care Practices' Abilities And Challenges In Using Electronic Health Record Data For Quality Improvement	29608365	Primary Care Practices' Abilities And Challenges In Using Electronic Health Record Data For Quality Improvement	Cohen DJ, Dorr DA, Knierim K, DuBard CA, Hemler JR, Hall JD, Marino M, Solberg LI, McConnell KJ, Nichols LM, Nease DE Jr, Edwards ST, Wu WY, Pham-Singer H, Kho AN, Phillips RL Jr, Rasmussen LV, Duffy FD, Balasubramanian BA.	Health Aff (Millwood). 2018 Apr;37(4):635-643. doi: 10.1377/hlthaff.2017.1254.	Cohen DJ	Health Aff (Millwood)	2018	2018-04-03	PMC5901976	NIHMS946440	10.1377/hlthaff.2017.1254
Mafrachi B (2021). Improving the Quality of Medical Documentation in Orthopedic Surgical Notes Using the Surgical Tool for Auditing Records (STAR) Score	34873533	Improving the Quality of Medical Documentation in Orthopedic Surgical Notes Using the Surgical Tool for Auditing Records (STAR) Score	Mafrachi B, Al-Ani A, Al Debei A, Elfawair M, Al-Somadi H, Shahin M, Alda'as Y, Ajlouni J, Bani Hani A, Abu Abeeleh M.	Cureus. 2021 Nov 1;13(11):e19193. doi: 10.7759/cureus.19193. eCollection 2021 Nov.	Mafrachi B	Cureus	2021	2021-12-07	PMC8635467		10.7759/cureus.19193
Whiting A (2023). Comparison of Ambulatory Quality Measures Between Shared Practice Panels and Independent Practice Panels	37388418	Comparison of Ambulatory Quality Measures Between Shared Practice Panels and Independent Practice Panels	Whiting A, Poolman AE, Misra A, Gordon JE, Angstman KB.	Mayo Clin Proc Innov Qual Outcomes. 2023 Jun 18;7(4):256-261. doi: 10.1016/j.mayocpiqo.2023.05.005. eCollection 2023 Aug.	Whiting A	Mayo Clin Proc Innov Qual Outcomes	2023	2023-06-30	PMC10300043		10.1016/j.mayocpiqo.2023.05.005
Rios-Zertuche D (2019). Methods to measure quality of care and quality indicators through health facility surveys in low- and middle-income countries	29917087	Methods to measure quality of care and quality indicators through health facility surveys in low- and middle-income countries	Rios-Zertuche D, Zúñiga-Brenes P, Palmisano E, Hernández B, Schaefer A, Johanns CK, Gonzalez-Marmol A, Mokdad AH, Iriarte E.	Int J Qual Health Care. 2019 Apr 1;31(3):183-190. doi: 10.1093/intqhc/mzy136.	Rios-Zertuche D	Int J Qual Health Care	2019	2018-06-20	PMC6464097		10.1093/intqhc/mzy136
Homco J (2020). Validity of Medical Record Abstraction and Electronic Health Record-Generated Reports to Assess Performance on Cardiovascular Quality Measures in Primary Care	32721028	Validity of Medical Record Abstraction and Electronic Health Record-Generated Reports to Assess Performance on Cardiovascular Quality Measures in Primary Care	Homco J, Carabin H, Nagykaldi Z, Garwe T, Duffy FD, Kendrick D, Martinez S, Zhao YD, Stoner J.	JAMA Netw Open. 2020 Jul 1;3(7):e209411. doi: 10.1001/jamanetworkopen.2020.9411.	Homco J	JAMA Netw Open	2020	2020-07-29	PMC7388024		10.1001/jamanetworkopen.2020.9411
Borgaonkar MR (2013). Making a quality endoscopy report	23712299	Making a quality endoscopy report	Borgaonkar MR.	Can J Gastroenterol. 2013;27(5):258. doi: 10.1155/2013/748017.	Borgaonkar MR	Can J Gastroenterol	2013	2013-05-29	PMC3735727		10.1155/2013/748017
Kuusela M (2011). The medico-professional quality of GP consultations assessed by analysing patient records	22126221	The medico-professional quality of GP consultations assessed by analysing patient records	Kuusela M, Koivisto AL, Vainiomäki P, Vahlberg T, Rautava P.	Scand J Prim Health Care. 2011 Dec;29(4):222-6. doi: 10.3109/02813432.2011.628241.	Kuusela M	Scand J Prim Health Care	2011	2011-12-01	PMC3308459		10.3109/02813432.2011.628241
Donovan J (2022). Adjusting for Patient Economic/Access Issues in a Hypertension Quality Measure	35871119	Adjusting for Patient Economic/Access Issues in a Hypertension Quality Measure	Donovan J, Cottrell EK, Hoopes M, Razon N, Gold R, Pisciotta M, Gottlieb LM.	Am J Prev Med. 2022 Nov;63(5):734-742. doi: 10.1016/j.amepre.2022.05.011. Epub 2022 Jul 21.	Donovan J	Am J Prev Med	2022	2022-07-23	PMC9588698	NIHMS1835035	10.1016/j.amepre.2022.05.011
Wang Z (2019). Rule-Based Data Quality Assessment and Monitoring System in Healthcare Facilities	30741240	Rule-Based Data Quality Assessment and Monitoring System in Healthcare Facilities	Wang Z, Dagtas S, Talburt J, Baghal A, Zozus M.	Stud Health Technol Inform. 2019;257:460-467.	Wang Z	Stud Health Technol Inform	2019	2019-02-12	PMC6692115	NIHMS1044272
Randall SM (2013). The effect of data cleaning on record linkage quality	23739011	The effect of data cleaning on record linkage quality	Randall SM, Ferrante AM, Boyd JH, Semmens JB.	BMC Med Inform Decis Mak. 2013 Jun 5;13:64. doi: 10.1186/1472-6947-13-64.	Randall SM	BMC Med Inform Decis Mak	2013	2013-06-07	PMC3688507		10.1186/1472-6947-13-64
Colin NV (2018). Understanding the Impact of Variations in Measurement Period Reporting for Electronic Clinical Quality Measures	30094289	Understanding the Impact of Variations in Measurement Period Reporting for Electronic Clinical Quality Measures	Colin NV, Cholan RA, Sachdeva B, Nealy BE, Parchman ML, Dorr DA.	EGEMS (Wash DC). 2018 Jul 19;6(1):17. doi: 10.5334/egems.235.	Colin NV	EGEMS (Wash DC)	2018	2018-08-11	PMC6078150		10.5334/egems.235
Robbiati C (2022). Improving TB Surveillance and Patients' Quality of Care Through Improved Data Collection in Angola: Development of an Electronic Medical Record System in Two Health Facilities of Luanda	35433613	Improving TB Surveillance and Patients' Quality of Care Through Improved Data Collection in Angola: Development of an Electronic Medical Record System in Two Health Facilities of Luanda	Robbiati C, Tosti ME, Mezzabotta G, Dal Maso F, Lulua Sachicola OM, Siene Tienabe P, Nsuka J, Simonelli M, Dente MG, Putoto G.	Front Public Health. 2022 Mar 24;10:745928. doi: 10.3389/fpubh.2022.745928. eCollection 2022.	Robbiati C	Front Public Health	2022	2022-04-18	PMC9009439		10.3389/fpubh.2022.745928
Mohamed Y (2023). Tailoring Rule-Based Data Quality Assessment to the Patient-Centered Outcomes Research Network (PCORnet) Common Data Model (CDM)	37128433	Tailoring Rule-Based Data Quality Assessment to the Patient-Centered Outcomes Research Network (PCORnet) Common Data Model (CDM)	Mohamed Y, Song X, McMahon TM, Sahil S, Zozus M, Wang Z, Waitman LR.	AMIA Annu Symp Proc. 2023 Apr 29;2022:775-784. eCollection 2022.	Mohamed Y	AMIA Annu Symp Proc	2023	2023-05-02	PMC10148276
Khare R (2017). A longitudinal analysis of data quality in a large pediatric data research network	28398525	A longitudinal analysis of data quality in a large pediatric data research network	Khare R, Utidjian L, Ruth BJ, Kahn MG, Burrows E, Marsolo K, Patibandla N, Razzaghi H, Colvin R, Ranade D, Kitzmiller M, Eckrich D, Bailey LC.	J Am Med Inform Assoc. 2017 Nov 1;24(6):1072-1079. doi: 10.1093/jamia/ocx033.	Khare R	J Am Med Inform Assoc	2017	2017-04-12	PMC6259665		10.1093/jamia/ocx033
Mohd Salleh MI (2016). The influence of system quality characteristics on health care providers' performance: Empirical evidence from Malaysia	27659115	The influence of system quality characteristics on health care providers' performance: Empirical evidence from Malaysia	Mohd Salleh MI, Zakaria N, Abdullah R.	J Infect Public Health. 2016 Nov-Dec;9(6):698-707. doi: 10.1016/j.jiph.2016.09.002. Epub 2016 Sep 19.	Mohd Salleh MI	J Infect Public Health	2016	2016-09-24			10.1016/j.jiph.2016.09.002
Metroka AE (2016). Effects of Health Level 7 Messaging on Data Quality in New York City's Immunization Information System, 2014	27453603	Effects of Health Level 7 Messaging on Data Quality in New York City's Immunization Information System, 2014	Metroka AE, Papadouka V, Ternier A, Zucker JR.	Public Health Rep. 2016 Jul-Aug;131(4):583-7. doi: 10.1177/0033354916662217.	Metroka AE	Public Health Rep	2016	2016-07-26	PMC4937120		10.1177/0033354916662217
Smirnova A (2023). Using Resident-Sensitive Quality Measures Derived From Electronic Health Record Data to Assess Residents' Performance in Pediatric Emergency Medicine	36351056	Using Resident-Sensitive Quality Measures Derived From Electronic Health Record Data to Assess Residents' Performance in Pediatric Emergency Medicine	Smirnova A, Chahine S, Milani C, Schuh A, Sebok-Syer SS, Swartz JL, Wilhite JA, Kalet A, Durning SJ, Lombarts KMJMH, van der Vleuten CPM, Schumacher DJ.	Acad Med. 2023 Mar 1;98(3):367-375. doi: 10.1097/ACM.0000000000005084. Epub 2022 Nov 8.	Smirnova A	Acad Med	2023	2022-11-09	PMC9944759		10.1097/ACM.0000000000005084
Yanamadala S (2016). Electronic Health Records and Quality of Care: An Observational Study Modeling Impact on Mortality, Readmissions, and Complications	27175631	Electronic Health Records and Quality of Care: An Observational Study Modeling Impact on Mortality, Readmissions, and Complications	Yanamadala S, Morrison D, Curtin C, McDonald K, Hernandez-Boussard T.	Medicine (Baltimore). 2016 May;95(19):e3332. doi: 10.1097/MD.0000000000003332.	Yanamadala S	Medicine (Baltimore)	2016	2016-05-14	PMC4902473		10.1097/MD.0000000000003332
Schepens MHJ (2023). Using Existing Clinical Information Models for Dutch Quality Registries to Reuse Data and Follow COUMT Paradigm	37137338	Using Existing Clinical Information Models for Dutch Quality Registries to Reuse Data and Follow COUMT Paradigm	Schepens MHJ, Trompert AC, van Hooff ML, van der Velde E, Kallewaard M, Verberk-Jonkers IJAM, Cense HA, Somford DM, Repping S, Tromp SC, Wouters MWJM.	Appl Clin Inform. 2023 Mar;14(2):326-336. doi: 10.1055/s-0043-1767681. Epub 2023 May 3.	Schepens MHJ	Appl Clin Inform	2023	2023-05-03	PMC10156444		10.1055/s-0043-1767681
Damberg CL (2010). Relationship between quality improvement processes and clinical performance	20712393	Relationship between quality improvement processes and clinical performance	Damberg CL, Shortell SM, Raube K, Gillies RR, Rittenhouse D, McCurdy RK, Casalino LP, Adams J.	Am J Manag Care. 2010 Aug;16(8):601-6.	Damberg CL	Am J Manag Care	2010	2010-08-18
Kwon D (2021). Junior doctor-led quality improvement project to improve safety and visibility of an interspecialty referral system	34257073	Junior doctor-led quality improvement project to improve safety and visibility of an interspecialty referral system	Kwon D, Moon WY, Akhunbay-Fudge M, Pieters B, Pillai J, Wilson C, Morrison J.	BMJ Open Qual. 2021 Jul;10(3):e001323. doi: 10.1136/bmjoq-2020-001323.	Kwon D	BMJ Open Qual	2021	2021-07-14	PMC8278895		10.1136/bmjoq-2020-001323
Upadhyay S (2022). A Qualitative Analysis of the Impact of Electronic Health Records (EHR) on Healthcare Quality and Safety: Clinicians' Lived Experiences	35273449	A Qualitative Analysis of the Impact of Electronic Health Records (EHR) on Healthcare Quality and Safety: Clinicians' Lived Experiences	Upadhyay S, Hu HF.	Health Serv Insights. 2022 Mar 3;15:11786329211070722. doi: 10.1177/11786329211070722. eCollection 2022.	Upadhyay S	Health Serv Insights	2022	2022-03-11	PMC8902175		10.1177/11786329211070722
Garies S (2021). A data quality assessment to inform hypertension surveillance using primary care electronic medical record data from Alberta, Canada	33530975	A data quality assessment to inform hypertension surveillance using primary care electronic medical record data from Alberta, Canada	Garies S, McBrien K, Quan H, Manca D, Drummond N, Williamson T.	BMC Public Health. 2021 Feb 2;21(1):264. doi: 10.1186/s12889-021-10295-w.	Garies S	BMC Public Health	2021	2021-02-03	PMC7852125		10.1186/s12889-021-10295-w
Kapsner LA (2021). Linking a Consortium-Wide Data Quality Assessment Tool with the MIRACUM Metadata Repository	34433217	Linking a Consortium-Wide Data Quality Assessment Tool with the MIRACUM Metadata Repository	Kapsner LA, Mang JM, Mate S, Seuchter SA, Vengadeswaran A, Bathelt F, Deppenwiese N, Kadioglu D, Kraska D, Prokosch HU.	Appl Clin Inform. 2021 Aug;12(4):826-835. doi: 10.1055/s-0041-1733847. Epub 2021 Aug 25.	Kapsner LA	Appl Clin Inform	2021	2021-08-25	PMC8387126		10.1055/s-0041-1733847
Srinivas TR (2017). Big Data, Predictive Analytics, and Quality Improvement in Kidney Transplantation: A Proof of Concept	27804279	Big Data, Predictive Analytics, and Quality Improvement in Kidney Transplantation: A Proof of Concept	Srinivas TR, Taber DJ, Su Z, Zhang J, Mour G, Northrup D, Tripathi A, Marsden JE, Moran WP, Mauldin PD.	Am J Transplant. 2017 Mar;17(3):671-681. doi: 10.1111/ajt.14099. Epub 2017 Jan 4.	Srinivas TR	Am J Transplant	2017	2016-11-03			10.1111/ajt.14099
Barkhuysen P (2014). Is the quality of data in an electronic medical record sufficient for assessing the quality of primary care?	24145818	Is the quality of data in an electronic medical record sufficient for assessing the quality of primary care?	Barkhuysen P, de Grauw W, Akkermans R, Donkers J, Schers H, Biermans M.	J Am Med Inform Assoc. 2014 Jul-Aug;21(4):692-8. doi: 10.1136/amiajnl-2012-001479. Epub 2013 Oct 21.	Barkhuysen P	J Am Med Inform Assoc	2014	2013-10-23	PMC4078269		10.1136/amiajnl-2012-001479
Ni Y (2020). Integrating and Evaluating the Data Quality and Utility of Smart Pump Information in Detecting Medication Administration Errors: Evaluation Study	32876578	Integrating and Evaluating the Data Quality and Utility of Smart Pump Information in Detecting Medication Administration Errors: Evaluation Study	Ni Y, Lingren T, Huth H, Timmons K, Melton K, Kirkendall E.	JMIR Med Inform. 2020 Sep 2;8(9):e19774. doi: 10.2196/19774.	Ni Y	JMIR Med Inform	2020	2020-09-03	PMC7495258		10.2196/19774
Gebauer SL (2017). Feasibility and Limitations of Quality Measurement of Hospital-Based Palliative Care	28829228	Feasibility and Limitations of Quality Measurement of Hospital-Based Palliative Care	Gebauer SL, Weiskopf NG.	J Palliat Med. 2017 Dec;20(12):1307-1308. doi: 10.1089/jpm.2017.0131. Epub 2017 Aug 22.	Gebauer SL	J Palliat Med	2017	2017-08-23	PMC6436023		10.1089/jpm.2017.0131
Buchhalter JR (2021). Creation and implementation of an electronic health record note for quality improvement in pediatric epilepsy: Practical considerations and lessons learned	34033240	Creation and implementation of an electronic health record note for quality improvement in pediatric epilepsy: Practical considerations and lessons learned	Buchhalter JR, Scantlebury MH, D'Alfonso S, Pablo Appendino J, Bello Espinosa L, Brooks BL, Claassen C, Corbeil J, Czank D, Dean S, Ho AW, Jacobs J, Mackay M, McMahon J, Mineyko A, Rho JM, Roberts T, Rothenmund S, Ruta G, Sawchuk T, Simms BA, Smyth K, Still T, Thornton N.	Epilepsia Open. 2021 Jun;6(2):345-358. doi: 10.1002/epi4.12480. Epub 2021 Mar 10.	Buchhalter JR	Epilepsia Open	2021	2021-05-25	PMC8166802		10.1002/epi4.12480
Cross DA (2021). Patient Portal Use, Perceptions of Electronic Health Record Value, and Self-Rated Primary Care Quality Among Older Adults: Cross-sectional Survey	33970111	Patient Portal Use, Perceptions of Electronic Health Record Value, and Self-Rated Primary Care Quality Among Older Adults: Cross-sectional Survey	Cross DA, Levin Z, Raj M.	J Med Internet Res. 2021 May 10;23(5):e22549. doi: 10.2196/22549.	Cross DA	J Med Internet Res	2021	2021-05-10	PMC8145092		10.2196/22549
Lynch KE (2019). Incrementally Transforming Electronic Medical Records into the Observational Medical Outcomes Partnership Common Data Model: A Multidimensional Quality Assurance Approach	31645076	Incrementally Transforming Electronic Medical Records into the Observational Medical Outcomes Partnership Common Data Model: A Multidimensional Quality Assurance Approach	Lynch KE, Deppen SA, DuVall SL, Viernes B, Cao A, Park D, Hanchrow E, Hewa K, Greaves P, Matheny ME.	Appl Clin Inform. 2019 Oct;10(5):794-803. doi: 10.1055/s-0039-1697598. Epub 2019 Oct 23.	Lynch KE	Appl Clin Inform	2019	2019-10-24	PMC6811349		10.1055/s-0039-1697598
Scott HF (2020). Evaluating Pediatric Sepsis Definitions Designed for Electronic Health Record Extraction and Multicenter Quality Improvement	32931197	Evaluating Pediatric Sepsis Definitions Designed for Electronic Health Record Extraction and Multicenter Quality Improvement	Scott HF, Brilli RJ, Paul R, Macias CG, Niedner M, Depinet H, Richardson T, Riggs R, Gruhler H, Larsen GY, Huskins WC, Balamuth F; Improving Pediatric Sepsis Outcomes (IPSO) Collaborative Investigators..	Crit Care Med. 2020 Oct;48(10):e916-e926. doi: 10.1097/CCM.0000000000004505.	Scott HF	Crit Care Med	2020	2020-09-15	PMC7677030	NIHMS1644092	10.1097/CCM.0000000000004505
Choi SJ (2019). Data breach remediation efforts and their implications for hospital quality	31506956	Data breach remediation efforts and their implications for hospital quality	Choi SJ, Johnson ME, Lehmann CU.	Health Serv Res. 2019 Oct;54(5):971-980. doi: 10.1111/1475-6773.13203.	Choi SJ	Health Serv Res	2019	2019-09-12	PMC6736905		10.1111/1475-6773.13203
Joynt KE (2011). Quality of care and patient outcomes in critical access rural hospitals	21730240	Quality of care and patient outcomes in critical access rural hospitals	Joynt KE, Harris Y, Orav EJ, Jha AK.	JAMA. 2011 Jul 6;306(1):45-52. doi: 10.1001/jama.2011.902.	Joynt KE	JAMA	2011	2011-07-07	PMC3337777	NIHMS368657	10.1001/jama.2011.902
Levine DM (2017). Changes in the quality of care during progress from stage 1 to stage 2 of Meaningful Use	27567000	Changes in the quality of care during progress from stage 1 to stage 2 of Meaningful Use	Levine DM, Healey MJ, Wright A, Bates DW, Linder JA, Samal L.	J Am Med Inform Assoc. 2017 Mar 1;24(2):394-397. doi: 10.1093/jamia/ocw127.	Levine DM	J Am Med Inform Assoc	2017	2016-08-28	PMC6080679		10.1093/jamia/ocw127
Rosenkrantz AB (2020). Perceptions of Radiologists and Emergency Medicine Providers Regarding the Quality, Value, and Challenges of Outside Image Sharing in the Emergency Department Setting	32023121	Perceptions of Radiologists and Emergency Medicine Providers Regarding the Quality, Value, and Challenges of Outside Image Sharing in the Emergency Department Setting	Rosenkrantz AB, Smith SW, Recht MP, Horwitz LI.	AJR Am J Roentgenol. 2020 Apr;214(4):843-852. doi: 10.2214/AJR.19.22096. Epub 2020 Feb 5.	Rosenkrantz AB	AJR Am J Roentgenol	2020	2020-02-06	PMC7603650	NIHMS1567290	10.2214/AJR.19.22096
Hsu W (2016). A data-driven approach for quality assessment of radiologic interpretations	26606938	A data-driven approach for quality assessment of radiologic interpretations	Hsu W, Han SX, Arnold CW, Bui AA, Enzmann DR.	J Am Med Inform Assoc. 2016 Apr;23(e1):e152-6. doi: 10.1093/jamia/ocv161. Epub 2015 Nov 25.	Hsu W	J Am Med Inform Assoc	2016	2015-11-27	PMC4954616		10.1093/jamia/ocv161
Shea CM (2012). Integrating a health-related-quality-of-life module within electronic health records: a comparative case study assessing value added	22429407	Integrating a health-related-quality-of-life module within electronic health records: a comparative case study assessing value added	Shea CM, Halladay JR, Reed D, Daaleman TP.	BMC Health Serv Res. 2012 Mar 19;12:67. doi: 10.1186/1472-6963-12-67.	Shea CM	BMC Health Serv Res	2012	2012-03-21	PMC3359182		10.1186/1472-6963-12-67
Thompson WK (2012). An evaluation of the NQF Quality Data Model for representing Electronic Health Record driven phenotyping algorithms	23304366	An evaluation of the NQF Quality Data Model for representing Electronic Health Record driven phenotyping algorithms	Thompson WK, Rasmussen LV, Pacheco JA, Peissig PL, Denny JC, Kho AN, Miller A, Pathak J.	AMIA Annu Symp Proc. 2012;2012:911-20. Epub 2012 Nov 3.	Thompson WK	AMIA Annu Symp Proc	2012	2013-01-11	PMC3540514
Anjos EFD (2021). Quality of Actions to Control Cervical Cancer in Bahia, Brazil	34452544	Quality of Actions to Control Cervical Cancer in Bahia, Brazil	Anjos EFD, Martins PC, Prado NMBL, Bezerra VM, Almeida PF, Santos AMD.	Asian Pac J Cancer Prev. 2021 Aug 1;22(8):2343-2349. doi: 10.31557/APJCP.2021.22.8.2343.	Anjos EFD	Asian Pac J Cancer Prev	2021	2021-08-28	PMC8629484		10.31557/APJCP.2021.22.8.2343
Alwhaibi M (2019). Measuring the quality and completeness of medication-related information derived from hospital electronic health records database	31061618	Measuring the quality and completeness of medication-related information derived from hospital electronic health records database	Alwhaibi M, Balkhi B, Alshammari TM, AlQahtani N, Mahmoud MA, Almetwazi M, Ata S, Basyoni M, Alhawassi T.	Saudi Pharm J. 2019 May;27(4):502-506. doi: 10.1016/j.jsps.2019.01.013. Epub 2019 Jan 17.	Alwhaibi M	Saudi Pharm J	2019	2019-05-08	PMC6488812		10.1016/j.jsps.2019.01.013
Fink JT (2018). Blood Pressure Control and Other Quality of Care Metrics for Patients with Obesity and Diabetes: A Population-Based Cohort Study	30328045	Blood Pressure Control and Other Quality of Care Metrics for Patients with Obesity and Diabetes: A Population-Based Cohort Study	Fink JT, Magnan EM, Johnson HM, Bednarz LM, Allen GO, Greenlee RT, Bolt DM, Smith MA.	High Blood Press Cardiovasc Prev. 2018 Dec;25(4):391-399. doi: 10.1007/s40292-018-0284-x. Epub 2018 Oct 16.	Fink JT	High Blood Press Cardiovasc Prev	2018	2018-10-18	PMC6400223	NIHMS998968	10.1007/s40292-018-0284-x
Shea CM (2016). Quality improvement teams, super-users, and nurse champions: a recipe for meaningful use?	27107442	Quality improvement teams, super-users, and nurse champions: a recipe for meaningful use?	Shea CM, Reiter KL, Weaver MA, Albritton J.	J Am Med Inform Assoc. 2016 Nov;23(6):1195-1198. doi: 10.1093/jamia/ocw029. Epub 2016 Apr 23.	Shea CM	J Am Med Inform Assoc	2016	2016-04-24	PMC5070524		10.1093/jamia/ocw029
Lavens A (2016). Clinical action measures improve the reliability of feedback on quality of care in diabetes centres: a retrospective cohort study	27553193	Clinical action measures improve the reliability of feedback on quality of care in diabetes centres: a retrospective cohort study	Lavens A, Doggen K, Mathieu C, Nobels F, Vandemeulebroucke E, Vandenbroucke M, Verhaegen A, Van Casteren V.	BMC Health Serv Res. 2016 Aug 23;16(1):424. doi: 10.1186/s12913-016-1670-5.	Lavens A	BMC Health Serv Res	2016	2016-08-25	PMC4995611		10.1186/s12913-016-1670-5
Cusick MM (2020). A Method to Improve Availability and Quality of Patient Race Data in an Electronic Health Record System	33241548	A Method to Improve Availability and Quality of Patient Race Data in an Electronic Health Record System	Cusick MM, Sholle ET, Davila MA, Kabariti J, Cole CL, Campion TR Jr.	Appl Clin Inform. 2020 Oct;11(5):785-791. doi: 10.1055/s-0040-1718756. Epub 2020 Nov 25.	Cusick MM	Appl Clin Inform	2020	2020-11-26	PMC7688409		10.1055/s-0040-1718756
Jaladanki S (2022). Strategies for sustaining high-quality pediatric asthma care in community hospitals	34382224	Strategies for sustaining high-quality pediatric asthma care in community hospitals	Jaladanki S, Schechter SB, Genies MC, Cabana MD, Rehm RS, Howell E, Kaiser SV.	Health Serv Res. 2022 Feb;57(1):125-136. doi: 10.1111/1475-6773.13870. Epub 2021 Sep 7.	Jaladanki S	Health Serv Res	2022	2021-08-12	PMC8763281		10.1111/1475-6773.13870
Arvidsson E (2019). Measuring Quality in Primary Healthcare - Opportunities and Weaknesses	31275436	Measuring Quality in Primary Healthcare - Opportunities and Weaknesses	Arvidsson E, Dijkstra R, Klemenc-Ketiš Z.	Zdr Varst. 2019 Jun 26;58(3):101-103. doi: 10.2478/sjph-2019-0013. eCollection 2019 Sep.	Arvidsson E	Zdr Varst	2019	2019-07-06	PMC6598390		10.2478/sjph-2019-0013
Dy SM (2010). Cancer Quality-ASSIST supportive oncology quality indicator set: feasibility, reliability, and validity testing	20564637	Cancer Quality-ASSIST supportive oncology quality indicator set: feasibility, reliability, and validity testing	Dy SM, Lorenz KA, O'Neill SM, Asch SM, Walling AM, Tisnado D, Antonio AL, Malin JL.	Cancer. 2010 Jul 1;116(13):3267-75. doi: 10.1002/cncr.25109.	Dy SM	Cancer	2010	2010-06-22			10.1002/cncr.25109
Garrido T (2014). e-Measures: insight into the challenges and opportunities of automating publicly reported quality measures	23831833	e-Measures: insight into the challenges and opportunities of automating publicly reported quality measures	Garrido T, Kumar S, Lekas J, Lindberg M, Kadiyala D, Whippy A, Crawford B, Weissberg J.	J Am Med Inform Assoc. 2014 Jan-Feb;21(1):181-4. doi: 10.1136/amiajnl-2013-001789. Epub 2013 Jul 5.	Garrido T	J Am Med Inform Assoc	2014	2013-07-09	PMC3912717		10.1136/amiajnl-2013-001789
Pakhomov SV (2011). The role of the electronic medical record in the assessment of health related quality of life	22195169	The role of the electronic medical record in the assessment of health related quality of life	Pakhomov SV, Shah ND, Van Houten HK, Hanson PL, Smith SA.	AMIA Annu Symp Proc. 2011;2011:1080-8. Epub 2011 Oct 22.	Pakhomov SV	AMIA Annu Symp Proc	2011	2011-12-24	PMC3243229
Lambooij MS (2017). Use of electronic medical records and quality of patient data: different reaction patterns of doctors and nurses to the hospital organization	28187729	Use of electronic medical records and quality of patient data: different reaction patterns of doctors and nurses to the hospital organization	Lambooij MS, Drewes HW, Koster F.	BMC Med Inform Decis Mak. 2017 Feb 10;17(1):17. doi: 10.1186/s12911-017-0412-x.	Lambooij MS	BMC Med Inform Decis Mak	2017	2017-02-12	PMC5303309		10.1186/s12911-017-0412-x
Dixon BE (2011). Electronic laboratory data quality and the value of a health information exchange to support public health reporting processes	22195084	Electronic laboratory data quality and the value of a health information exchange to support public health reporting processes	Dixon BE, McGowan JJ, Grannis SJ.	AMIA Annu Symp Proc. 2011;2011:322-30. Epub 2011 Oct 22.	Dixon BE	AMIA Annu Symp Proc	2011	2011-12-24	PMC3243173
Pous MF (2010). Quality assessment of information about medications in primary care electronic patient record (EPR) systems	21078233	Quality assessment of information about medications in primary care electronic patient record (EPR) systems	Pous MF, Camporese M, Nobili A, Frau S, Del Zotti F, Conforti A, Zimol R, Giustetto G, Zermiani G, Lombardo G, Mezzalira L.	Inform Prim Care. 2010;18(2):109-16. doi: 10.14236/jhi.v18i2.760.	Pous MF	Inform Prim Care	2010	2010-11-17			10.14236/jhi.v18i2.760
Chang HM (2019). Using a Text Mining Approach to Explore the Recording Quality of a Nursing Record System	30694223	Using a Text Mining Approach to Explore the Recording Quality of a Nursing Record System	Chang HM, Huang EW, Hou IC, Liu HY, Li FS, Chiou SF.	J Nurs Res. 2019 Jun;27(3):e27. doi: 10.1097/jnr.0000000000000295.	Chang HM	J Nurs Res	2019	2019-01-30	PMC6553963		10.1097/jnr.0000000000000295
Rognoni C (2020). Clinical outcomes and quality of life associated with the use of a biosynthetic mesh for complex ventral hernia repair: analysis of the "Italian Hernia Club" registry	32612131	Clinical outcomes and quality of life associated with the use of a biosynthetic mesh for complex ventral hernia repair: analysis of the "Italian Hernia Club" registry	Rognoni C, Cuccurullo D, Borsoi L, Bonavina L, Asti E, Crovella F, Bassi UA, Carbone G, Guerini F, De Paolis P, Pessione S, Greco VM, Baccarini E, Soliani G, Sagnelli C, Crovella C, Trapani V, De Nisco C, Eugeni E, Zanzi F, De Nicola E, Marioni A, Rosignoli A, Silvestro R, Tarricone R, Piccoli M.	Sci Rep. 2020 Jul 1;10(1):10706. doi: 10.1038/s41598-020-67821-w.	Rognoni C	Sci Rep	2020	2020-07-03	PMC7329869		10.1038/s41598-020-67821-w
Pedersen L (2020). Improving colonoscopy quality through individualised training programmes	32741439	Improving colonoscopy quality through individualised training programmes	Pedersen L, Bernstein I, Lindorff-Larsen K, Carlsen CG, Torp-Pedersen C.	Dan Med J. 2020 Aug 1;67(8):A01200028.	Pedersen L	Dan Med J	2020	2020-08-04
Craswell A (2016). Does use of computer technology for perinatal data collection influence data quality?	25391847	Does use of computer technology for perinatal data collection influence data quality?	Craswell A, Moxham L, Broadbent M.	Health Informatics J. 2016 Jun;22(2):293-303. doi: 10.1177/1460458214556372. Epub 2014 Nov 11.	Craswell A	Health Informatics J	2016	2014-11-14			10.1177/1460458214556372
McCormack JL (2012). Clinician perspectives on the quality of patient data used for clinical decision support: a qualitative study	23304409	Clinician perspectives on the quality of patient data used for clinical decision support: a qualitative study	McCormack JL, Ash JS.	AMIA Annu Symp Proc. 2012;2012:1302-9. Epub 2012 Nov 3.	McCormack JL	AMIA Annu Symp Proc	2012	2013-01-11	PMC3540542
Chen Y (2020). Rationale and design of individualized quality improvement based on the Computer Analysing system to improve Stroke management quality Evaluation (CASE): a multicenter historically controlled study	32709249	Rationale and design of individualized quality improvement based on the Computer Analysing system to improve Stroke management quality Evaluation (CASE): a multicenter historically controlled study	Chen Y, Zhong W, Gong X, Hu H, Yan S, Zhang X, Chen Z, Zhou Y, Lou M.	Trials. 2020 Jul 24;21(1):677. doi: 10.1186/s13063-020-04598-3.	Chen Y	Trials	2020	2020-07-26	PMC7379356		10.1186/s13063-020-04598-3
Ziyar A (2022). Improving epinephrine autoinjector usability and carriage frequency among patients at risk of anaphylaxis: a quality improvement initiative	36150740	Improving epinephrine autoinjector usability and carriage frequency among patients at risk of anaphylaxis: a quality improvement initiative	Ziyar A, Kwon J, Li A, Naderi A, Jean T.	BMJ Open Qual. 2022 Sep;11(3):e001742. doi: 10.1136/bmjoq-2021-001742.	Ziyar A	BMJ Open Qual	2022	2022-09-23	PMC9511578		10.1136/bmjoq-2021-001742
Chatterjee P (2021). Association of Medicaid Expansion With Quality in Safety-Net Hospitals	33587092	Association of Medicaid Expansion With Quality in Safety-Net Hospitals	Chatterjee P, Qi M, Werner RM.	JAMA Intern Med. 2021 May 1;181(5):590-597. doi: 10.1001/jamainternmed.2020.9142.	Chatterjee P	JAMA Intern Med	2021	2021-02-15	PMC7885093		10.1001/jamainternmed.2020.9142
Dewaele S (2022). Development of primary care quality indicators for chronic obstructive pulmonary disease using a Delphi-derived method	35304476	Development of primary care quality indicators for chronic obstructive pulmonary disease using a Delphi-derived method	Dewaele S, Van den Bulck S, Gerne L, Vaes B.	NPJ Prim Care Respir Med. 2022 Mar 18;32(1):12. doi: 10.1038/s41533-022-00276-w.	Dewaele S	NPJ Prim Care Respir Med	2022	2022-03-19	PMC8933430		10.1038/s41533-022-00276-w
AlHazme RH (2016). The impact of health information technologies on quality improvement methodologies' efficiency, throughput and financial outcomes: a retrospective observational study	27919250	The impact of health information technologies on quality improvement methodologies' efficiency, throughput and financial outcomes: a retrospective observational study	AlHazme RH, Haque SS, Wiggin H, Rana AM.	BMC Med Inform Decis Mak. 2016 Dec 5;16(1):154. doi: 10.1186/s12911-016-0395-z.	AlHazme RH	BMC Med Inform Decis Mak	2016	2016-12-07	PMC5139044		10.1186/s12911-016-0395-z
Kawamoto K (2019). Association of an Electronic Health Record Add-on App for Neonatal Bilirubin Management With Physician Efficiency and Care Quality	31730181	Association of an Electronic Health Record Add-on App for Neonatal Bilirubin Management With Physician Efficiency and Care Quality	Kawamoto K, Kukhareva P, Shakib JH, Kramer H, Rodriguez S, Warner PB, Shields D, Weir C, Del Fiol G, Taft T, Stipelman CH.	JAMA Netw Open. 2019 Nov 1;2(11):e1915343. doi: 10.1001/jamanetworkopen.2019.15343.	Kawamoto K	JAMA Netw Open	2019	2019-11-16	PMC6902796		10.1001/jamanetworkopen.2019.15343
Kannan V (2017). Rapid Development of Specialty Population Registries and Quality Measures from Electronic Health Record Data*. An Agile Framework	28930362	Rapid Development of Specialty Population Registries and Quality Measures from Electronic Health Record Data*. An Agile Framework	Kannan V, Fish JS, Mutz JM, Carrington AR, Lai K, Davis LS, Youngblood JE, Rauschuber MR, Flores KA, Sara EJ, Bhat DG, Willett DL.	Methods Inf Med. 2017 Jun 14;56(99):e74-e83. doi: 10.3414/ME16-02-0031.	Kannan V	Methods Inf Med	2017	2017-09-21	PMC5608102	NIHMS902657	10.3414/ME16-02-0031
Arnold RJG (2018). Assessment of the relationship between diabetes treatment intensification and quality measure performance using electronic medical records	29894495	Assessment of the relationship between diabetes treatment intensification and quality measure performance using electronic medical records	Arnold RJG, Yang S, Gold EJ, Farahbakhshian S, Sheehan JJ.	PLoS One. 2018 Jun 12;13(6):e0199011. doi: 10.1371/journal.pone.0199011. eCollection 2018.	Arnold RJG	PLoS One	2018	2018-06-13	PMC5997332		10.1371/journal.pone.0199011
Kralj D (2015). Development of the quality assessment model of EHR software in family medicine practices: research based on user satisfaction	26577425	Development of the quality assessment model of EHR software in family medicine practices: research based on user satisfaction	Kralj D, Kern J, Tonkovic S, Koncar M.	J Innov Health Inform. 2015 Sep 9;22(3):340-58. doi: 10.14236/jhi.v22i3.158.	Kralj D	J Innov Health Inform	2015	2015-11-19			10.14236/jhi.v22i3.158
O'Malley M (2022). Current UK clinical practice in diagnosing dementia in younger adults: compliance with quality indicators in electronic health records from mental health trusts	34473006	Current UK clinical practice in diagnosing dementia in younger adults: compliance with quality indicators in electronic health records from mental health trusts	O'Malley M, Parkes J, Stamou V, LaFontaine J, Oyebode J, Campbell J, Carter J.	Aging Ment Health. 2022 Nov;26(11):2233-2242. doi: 10.1080/13607863.2021.1969640. Epub 2021 Sep 2.	O'Malley M	Aging Ment Health	2022	2021-09-02	PMC9621100		10.1080/13607863.2021.1969640
Persell SD (2022). Development of High-Risk Geriatric Polypharmacy Electronic Clinical Quality Measures and a Pilot Test of EHR Nudges Based on These Measures	34993860	Development of High-Risk Geriatric Polypharmacy Electronic Clinical Quality Measures and a Pilot Test of EHR Nudges Based on These Measures	Persell SD, Brown T, Doctor JN, Fox CR, Goldstein NJ, Handler SM, Hanlon JT, Lee JY, Linder JA, Meeker D, Rowe TA, Sullivan MD, Friedberg MW.	J Gen Intern Med. 2022 Aug;37(11):2777-2785. doi: 10.1007/s11606-021-07296-1. Epub 2022 Jan 6.	Persell SD	J Gen Intern Med	2022	2022-01-07	PMC9411452		10.1007/s11606-021-07296-1
Ahnfeldt-Mollerup P (2018). The Relationships Between Use of Quality-of-Care Feedback Reports on Chronic Diseases and Medical Engagement in General Practice	30260925	The Relationships Between Use of Quality-of-Care Feedback Reports on Chronic Diseases and Medical Engagement in General Practice	Ahnfeldt-Mollerup P, Søndergaard J, Barwell F, Mazelan PM, Spurgeon P, Kristensen T.	Qual Manag Health Care. 2018 Oct/Dec;27(4):191-198. doi: 10.1097/QMH.0000000000000188.	Ahnfeldt-Mollerup P	Qual Manag Health Care	2018	2018-09-28	PMC6166699		10.1097/QMH.0000000000000188
McLintock K (2023). The quality of prison primary care: cross-sectional cluster-level analyses of prison healthcare data in the North of England	37692078	The quality of prison primary care: cross-sectional cluster-level analyses of prison healthcare data in the North of England	McLintock K, Foy R, Canvin K, Bellass S, Hearty P, Wright N, Cunningham M, Seanor N, Sheard L, Farragher T.	EClinicalMedicine. 2023 Aug 31;63:102171. doi: 10.1016/j.eclinm.2023.102171. eCollection 2023 Sep.	McLintock K	EClinicalMedicine	2023	2023-09-11	PMC10484963		10.1016/j.eclinm.2023.102171
García-de-León-Chocano R (2021). Robust estimation of infant feeding indicators by data quality assessment of longitudinal electronic health records from birth up to 18 months of life	34020376	Robust estimation of infant feeding indicators by data quality assessment of longitudinal electronic health records from birth up to 18 months of life	García-de-León-Chocano R, Sáez C, Muñoz-Soler V, Oliver-Roig A, García-de-León-González R, García-Gómez JM.	Comput Methods Programs Biomed. 2021 Aug;207:106147. doi: 10.1016/j.cmpb.2021.106147. Epub 2021 May 2.	García-de-León-Chocano R	Comput Methods Programs Biomed	2021	2021-05-21			10.1016/j.cmpb.2021.106147
Chin DL (2020). Repurposing Clinical Decision Support System Data to Measure Dosing Errors and Clinician-Level Quality of Care	32897483	Repurposing Clinical Decision Support System Data to Measure Dosing Errors and Clinician-Level Quality of Care	Chin DL, Wilson MH, Trask AS, Johnson VT, Neaves BI, Gojova A, Hogarth MA, Bang H, Romano PS.	J Med Syst. 2020 Sep 8;44(10):185. doi: 10.1007/s10916-020-01603-9.	Chin DL	J Med Syst	2020	2020-09-08	PMC10411048	NIHMS1864851	10.1007/s10916-020-01603-9
Hernandez-Boussard T (2020). Leveraging Digital Data to Inform and Improve Quality Cancer Care	32066619	Leveraging Digital Data to Inform and Improve Quality Cancer Care	Hernandez-Boussard T, Blayney DW, Brooks JD.	Cancer Epidemiol Biomarkers Prev. 2020 Apr;29(4):816-822. doi: 10.1158/1055-9965.EPI-19-0873. Epub 2020 Feb 17.	Hernandez-Boussard T	Cancer Epidemiol Biomarkers Prev	2020	2020-02-19	PMC7195903	NIHMS1563500	10.1158/1055-9965.EPI-19-0873
Rodrigues JM (2018). Is the Application of SNOMED CT Concept Model sufficiently Quality Assured?	29854218	Is the Application of SNOMED CT Concept Model sufficiently Quality Assured?	Rodrigues JM, Schulz S, Mizen B, Rector A, Serir S.	AMIA Annu Symp Proc. 2018 Apr 16;2017:1488-1497. eCollection 2017.	Rodrigues JM	AMIA Annu Symp Proc	2018	2018-06-02	PMC5977666
Spiegelberg J (2020). Early Identification of Delirium in Intensive Care Unit Patients: Improving the Quality of Care	32236428	Early Identification of Delirium in Intensive Care Unit Patients: Improving the Quality of Care	Spiegelberg J, Song H, Pun B, Webb P, Boehm LM.	Crit Care Nurse. 2020 Apr 1;40(2):33-43. doi: 10.4037/ccn2020706.	Spiegelberg J	Crit Care Nurse	2020	2020-04-03	PMC7426069	NIHMS1604316	10.4037/ccn2020706
Devine EB (2013). Preparing Electronic Clinical Data for Quality Improvement and Comparative Effectiveness Research: The SCOAP CERTAIN Automation and Validation Project	25848565	Preparing Electronic Clinical Data for Quality Improvement and Comparative Effectiveness Research: The SCOAP CERTAIN Automation and Validation Project	Devine EB, Capurro D, van Eaton E, Alfonso-Cristancho R, Devlin A, Yanez ND, Yetisgen-Yildiz M, Flum DR, Tarczy-Hornoch P.	EGEMS (Wash DC). 2013 Sep 10;1(1):1025. doi: 10.13063/2327-9214.1025. eCollection 2013.	Devine EB	EGEMS (Wash DC)	2013	2015-04-08	PMC4371452		10.13063/2327-9214.1025
Diaz-Garelli F (2021). What Oncologists Want: Identifying Challenges and Preferences on Diagnosis Data Entry to Reduce EHR-Induced Burden and Improve Clinical Data Quality	33989015	What Oncologists Want: Identifying Challenges and Preferences on Diagnosis Data Entry to Reduce EHR-Induced Burden and Improve Clinical Data Quality	Diaz-Garelli F, Strowd R, Ahmed T, Lycan TW Jr, Daley S, Wells BJ, Topaloglu U.	JCO Clin Cancer Inform. 2021 May;5:527-540. doi: 10.1200/CCI.20.00174.	Diaz-Garelli F	JCO Clin Cancer Inform	2021	2021-05-14	PMC8462630		10.1200/CCI.20.00174
Bretthauer M (2016). Requirements and standards facilitating quality improvement for reporting systems in gastrointestinal endoscopy: European Society of Gastrointestinal Endoscopy (ESGE) Position Statement	26841269	Requirements and standards facilitating quality improvement for reporting systems in gastrointestinal endoscopy: European Society of Gastrointestinal Endoscopy (ESGE) Position Statement	Bretthauer M, Aabakken L, Dekker E, Kaminski MF, Rösch T, Hultcrantz R, Suchanek S, Jover R, Kuipers EJ, Bisschops R, Spada C, Valori R, Domagk D, Rees C, Rutter MD; ESGE Quality Improvement Committee.	Endoscopy. 2016 Mar;48(3):291-4. doi: 10.1055/s-0042-100186. Epub 2016 Feb 3.	Bretthauer M	Endoscopy	2016	2016-02-04			10.1055/s-0042-100186
Palmer EL (2019). Assessing data availability and quality within an electronic health record system through external validation against an external clinical data source	31345210	Assessing data availability and quality within an electronic health record system through external validation against an external clinical data source	Palmer EL, Higgins J, Hassanpour S, Sargent J, Robinson CM, Doherty JA, Onega T.	BMC Med Inform Decis Mak. 2019 Jul 25;19(1):143. doi: 10.1186/s12911-019-0864-2.	Palmer EL	BMC Med Inform Decis Mak	2019	2019-07-27	PMC6657182		10.1186/s12911-019-0864-2
Chelico JD (2017). Designing a Clinical Data Warehouse Architecture to Support Quality Improvement Initiatives	28269833	Designing a Clinical Data Warehouse Architecture to Support Quality Improvement Initiatives	Chelico JD, Wilcox AB, Vawdrey DK, Kuperman GJ.	AMIA Annu Symp Proc. 2017 Feb 10;2016:381-390. eCollection 2016.	Chelico JD	AMIA Annu Symp Proc	2017	2017-03-09	PMC5333328
Christiansen-Lindquist L (2017). Fetal death certificate data quality: a tale of two U.S. counties	28789821	Fetal death certificate data quality: a tale of two U.S. counties	Christiansen-Lindquist L, Silver RM, Parker CB, Dudley DJ, Koch MA, Reddy UM, Saade GR, Goldenberg RL, Hogue CJR.	Ann Epidemiol. 2017 Aug;27(8):466-471.e2. doi: 10.1016/j.annepidem.2017.07.001. Epub 2017 Jul 20.	Christiansen-Lindquist L	Ann Epidemiol	2017	2017-08-10	PMC5610070	NIHMS894248	10.1016/j.annepidem.2017.07.001
Greiver M (2015). Do electronic medical records improve quality of care? No	26472787	Do electronic medical records improve quality of care? No	Greiver M.	Can Fam Physician. 2015 Oct;61(10):847-9, 852-3.	Greiver M	Can Fam Physician	2015	2015-10-17	PMC4607325
Manca DP (2015). Do electronic medical records improve quality of care? Yes	26472786	Do electronic medical records improve quality of care? Yes	Manca DP.	Can Fam Physician. 2015 Oct;61(10):846-7, 850-1.	Manca DP	Can Fam Physician	2015	2015-10-17	PMC4607324
Guidry VT (2015). Data quality from a longitudinal study of adolescent health at schools near industrial livestock facilities	25935712	Data quality from a longitudinal study of adolescent health at schools near industrial livestock facilities	Guidry VT, Gray CL, Lowman A, Hall D Jr, Wing S.	Ann Epidemiol. 2015 Jul;25(7):532-8.e1. doi: 10.1016/j.annepidem.2015.03.005. Epub 2015 Mar 18.	Guidry VT	Ann Epidemiol	2015	2015-05-04	PMC4669241	NIHMS686293	10.1016/j.annepidem.2015.03.005
Warstadt NM (2022). Quality initiative to improve emergency department sepsis bundle compliance through utilisation of an electronic health record tool	34992053	Quality initiative to improve emergency department sepsis bundle compliance through utilisation of an electronic health record tool	Warstadt NM, Caldwell JR, Tang N, Mandola S, Jamin C, Dahn C.	BMJ Open Qual. 2022 Jan;11(1):e001624. doi: 10.1136/bmjoq-2021-001624.	Warstadt NM	BMJ Open Qual	2022	2022-01-07	PMC8739442		10.1136/bmjoq-2021-001624
Lee S (2022). Perceptions on Data Quality, Use, and Management Following the Adoption of Tablet-Based Electronic Health Records: Results from a Pre-Post Survey with District Health Officers in Ghana	35855755	Perceptions on Data Quality, Use, and Management Following the Adoption of Tablet-Based Electronic Health Records: Results from a Pre-Post Survey with District Health Officers in Ghana	Lee S, Lee YJ, Kim S, Choi W, Jeong Y, Rhim NJ, Seo I, Kim SY.	J Multidiscip Healthc. 2022 Jul 12;15:1457-1468. doi: 10.2147/JMDH.S368704. eCollection 2022.	Lee S	J Multidiscip Healthc	2022	2022-07-20	PMC9288181		10.2147/JMDH.S368704
Lindley LC (2017). The Quality Improvement Environment: Results of the 2016 AAHPM/HPNA Membership Needs Assessment Survey	28751078	The Quality Improvement Environment: Results of the 2016 AAHPM/HPNA Membership Needs Assessment Survey	Lindley LC, Rotella JD, Ast K, Matzo M, Kamal AH.	J Pain Symptom Manage. 2017 Nov;54(5):766-771. doi: 10.1016/j.jpainsymman.2017.07.031. Epub 2017 Jul 25.	Lindley LC	J Pain Symptom Manage	2017	2017-07-29			10.1016/j.jpainsymman.2017.07.031
Ahmad FS (2019). Challenges to electronic clinical quality measurement using third-party platforms in primary care practices: the healthy hearts in the heartland experience	32025638	Challenges to electronic clinical quality measurement using third-party platforms in primary care practices: the healthy hearts in the heartland experience	Ahmad FS, Rasmussen LV, Persell SD, Richardson JE, Liss DT, Kenly P, Chung I, French DD, Walunas TL, Schriever A, Kho AN.	JAMIA Open. 2019 Sep 20;2(4):423-428. doi: 10.1093/jamiaopen/ooz038. eCollection 2019 Dec.	Ahmad FS	JAMIA Open	2019	2020-02-07	PMC6994020		10.1093/jamiaopen/ooz038
McCormick KA (2016). The impact of genomics on health outcomes, quality, and safety	27022903	The impact of genomics on health outcomes, quality, and safety	McCormick KA, Calzone KA.	Nurs Manage. 2016 Apr;47(4):23-6. doi: 10.1097/01.NUMA.0000481844.50047.ee.	McCormick KA	Nurs Manage	2016	2016-03-30	PMC4883576	NIHMS779578	10.1097/01.NUMA.0000481844.50047.ee
Nathan JK (2018). The stroke navigator: meaningful use of the electronic health record to efficiently report inpatient stroke care quality	30124956	The stroke navigator: meaningful use of the electronic health record to efficiently report inpatient stroke care quality	Nathan JK, Foley J, Hoang T, Hiner J, Brooks S, Gendreau JL, Meurer WJ, Pandey AS, Adelman EE.	J Am Med Inform Assoc. 2018 Nov 1;25(11):1534-1539. doi: 10.1093/jamia/ocy102.	Nathan JK	J Am Med Inform Assoc	2018	2018-08-21	PMC7646918		10.1093/jamia/ocy102
Spaulding TJ (2013). Impact of CPOE usage on medication management process costs and quality outcomes	25117087	Impact of CPOE usage on medication management process costs and quality outcomes	Spaulding TJ, Raghu TS.	Inquiry. 2013 Aug;50(3):229-47. doi: 10.1177/0046958013519303.	Spaulding TJ	Inquiry	2013	2014-08-14			10.1177/0046958013519303
Smith N (2010). Health plan administrative records versus birth certificate records: quality of race and ethnicity information in children	21092309	Health plan administrative records versus birth certificate records: quality of race and ethnicity information in children	Smith N, Iyer RL, Langer-Gould A, Getahun DT, Strickland D, Jacobsen SJ, Chen W, Derose SF, Koebnick C.	BMC Health Serv Res. 2010 Nov 23;10:316. doi: 10.1186/1472-6963-10-316.	Smith N	BMC Health Serv Res	2010	2010-11-25	PMC3001430		10.1186/1472-6963-10-316
Bailey JE (2013). Does health information exchange reduce unnecessary neuroimaging and improve quality of headache care in the emergency department?	22648609	Does health information exchange reduce unnecessary neuroimaging and improve quality of headache care in the emergency department?	Bailey JE, Wan JY, Mabry LM, Landy SH, Pope RA, Waters TM, Frisse ME.	J Gen Intern Med. 2013 Feb;28(2):176-83. doi: 10.1007/s11606-012-2092-7. Epub 2012 May 31.	Bailey JE	J Gen Intern Med	2013	2012-06-01	PMC3614141		10.1007/s11606-012-2092-7
Kalra A (2018). Electronic health records and outpatient cardiovascular disease care delivery: Insights from the American College of Cardiology's PINNACLE India Quality Improvement Program (PIQIP)	30392517	Electronic health records and outpatient cardiovascular disease care delivery: Insights from the American College of Cardiology's PINNACLE India Quality Improvement Program (PIQIP)	Kalra A, Bhatt DL, Wei J, Anderson KL, Rykowski S, Kerkar PG, Kumar G, Maddox TM, Oetgen WJ, Virani SS.	Indian Heart J. 2018 Sep-Oct;70(5):750-752. doi: 10.1016/j.ihj.2018.03.002. Epub 2018 Mar 7.	Kalra A	Indian Heart J	2018	2018-11-06	PMC6204447		10.1016/j.ihj.2018.03.002
Hussain SA (2016). Successful Resident Engagement in Quality Improvement: The Detroit Medical Center Story	27168890	Successful Resident Engagement in Quality Improvement: The Detroit Medical Center Story	Hussain SA, Arsene C, Hamstra C, Woehrlen TH, Wiese-Rometsch W, White SR.	J Grad Med Educ. 2016 May;8(2):214-8. doi: 10.4300/JGME-D-15-00316.1.	Hussain SA	J Grad Med Educ	2016	2016-05-12	PMC4857509		10.4300/JGME-D-15-00316.1
Hammontree S (2023). Outpatient Oncology Fall Risk: A Quality Improvement Project	37791021	Outpatient Oncology Fall Risk: A Quality Improvement Project	Hammontree S, Potts M, Neiberger A, Olds D, English D, Myers JS.	Kans J Med. 2023 Aug 24;16:200-206. doi: 10.17161/kjm.vol16.20271. eCollection 2023.	Hammontree S	Kans J Med	2023	2023-10-04	PMC10544871		10.17161/kjm.vol16.20271
Garg N (2014). Validating Health Information Exchange (HIE) Data For Quality Measurement Across Four Hospitals	25954362	Validating Health Information Exchange (HIE) Data For Quality Measurement Across Four Hospitals	Garg N, Kuperman G, Onyile A, Lowry T, Genes N, DiMaggio C, Richardson L, Husk G, Shapiro JS.	AMIA Annu Symp Proc. 2014 Nov 14;2014:573-9. eCollection 2014.	Garg N	AMIA Annu Symp Proc	2014	2015-05-09	PMC4419935
Litvin CB (2015). "Meaningful" clinical quality measures for primary care physicians	26619060	"Meaningful" clinical quality measures for primary care physicians	Litvin CB, Ornstein SM, Wessell AM, Nemeth LS.	Am J Manag Care. 2015 Oct 1;21(10):e583-90.	Litvin CB	Am J Manag Care	2015	2015-12-01
Greiver M (2015). Rebuttal: Do electronic medical records improve quality of care? No	26472803	Rebuttal: Do electronic medical records improve quality of care? No	Greiver M.	Can Fam Physician. 2015 Oct;61(10):e436, e438.	Greiver M	Can Fam Physician	2015	2015-10-17	PMC4607344
Manca DP (2015). Rebuttal: Do electronic medical records improve quality of care? Yes	26472802	Rebuttal: Do electronic medical records improve quality of care? Yes	Manca DP.	Can Fam Physician. 2015 Oct;61(10):e435, e437.	Manca DP	Can Fam Physician	2015	2015-10-17	PMC4607343
Barbazza E (2022). Optimising the secondary use of primary care prescribing data to improve quality of care: a qualitative analysis	35863830	Optimising the secondary use of primary care prescribing data to improve quality of care: a qualitative analysis	Barbazza E, Verheij RA, Ramerman L, Klazinga N, Kringos D.	BMJ Open. 2022 Jul 21;12(7):e062349. doi: 10.1136/bmjopen-2022-062349.	Barbazza E	BMJ Open	2022	2022-07-21	PMC9310167		10.1136/bmjopen-2022-062349
Bari S (2021). Surgical data strengthening in Ethiopia: results of a Kirkpatrick framework evaluation of a data quality intervention	33357164	Surgical data strengthening in Ethiopia: results of a Kirkpatrick framework evaluation of a data quality intervention	Bari S, Incorvia J, Iverson KR, Bekele A, Garringer K, Ahearn O, Drown L, Emiru AA, Burssa D, Workineh S, Sheferaw ED, Meara JG, Beyene A.	Glob Health Action. 2021 Jan 1;14(1):1855808. doi: 10.1080/16549716.2020.1855808.	Bari S	Glob Health Action	2021	2020-12-28	PMC7782003		10.1080/16549716.2020.1855808
Kurniati AP (2019). The assessment of data quality issues for process mining in healthcare using Medical Information Mart for Intensive Care III, a freely available e-health record database	30488750	The assessment of data quality issues for process mining in healthcare using Medical Information Mart for Intensive Care III, a freely available e-health record database	Kurniati AP, Rojas E, Hogg D, Hall G, Johnson OA.	Health Informatics J. 2019 Dec;25(4):1878-1893. doi: 10.1177/1460458218810760. Epub 2018 Nov 29.	Kurniati AP	Health Informatics J	2019	2018-11-30			10.1177/1460458218810760
Frimpong JA (2013). Health information technology capacity at federally qualified health centers: a mechanism for improving quality of care	23363660	Health information technology capacity at federally qualified health centers: a mechanism for improving quality of care	Frimpong JA, Jackson BE, Stewart LM, Singh KP, Rivers PA, Bae S.	BMC Health Serv Res. 2013 Jan 31;13:35. doi: 10.1186/1472-6963-13-35.	Frimpong JA	BMC Health Serv Res	2013	2013-02-01	PMC3570359		10.1186/1472-6963-13-35
Panjamapirom A (2010). Physician opinions of the importance, accessibility, and quality of health information and their use of the information	21346938	Physician opinions of the importance, accessibility, and quality of health information and their use of the information	Panjamapirom A, Burkhardt JH, Volk LA, Rothschild JM, Bates DW, Glandon GL, Berner ES.	AMIA Annu Symp Proc. 2010 Nov 13;2010:46-50.	Panjamapirom A	AMIA Annu Symp Proc	2010	2011-02-25	PMC3041432
Kutney-Lee A (2011). The effect of hospital electronic health record adoption on nurse-assessed quality of care and patient safety	22033316	The effect of hospital electronic health record adoption on nurse-assessed quality of care and patient safety	Kutney-Lee A, Kelly D.	J Nurs Adm. 2011 Nov;41(11):466-72. doi: 10.1097/NNA.0b013e3182346e4b.	Kutney-Lee A	J Nurs Adm	2011	2011-10-29	PMC3236066	NIHMS335880	10.1097/NNA.0b013e3182346e4b
Jolly SE (2014). Chronic kidney disease in an electronic health record problem list: quality of care, ESRD, and mortality	24714513	Chronic kidney disease in an electronic health record problem list: quality of care, ESRD, and mortality	Jolly SE, Navaneethan SD, Schold JD, Arrigain S, Sharp JW, Jain AK, Schreiber MJ, Simon JF, Nally JV.	Am J Nephrol. 2014;39(4):288-96. doi: 10.1159/000360306. Epub 2014 Apr 1.	Jolly SE	Am J Nephrol	2014	2014-04-10	PMC4056768	NIHMS571226	10.1159/000360306
Randell R (2020). How, in what contexts, and why do quality dashboards lead to improvements in care quality in acute hospitals? Protocol for a realist feasibility evaluation	32102812	How, in what contexts, and why do quality dashboards lead to improvements in care quality in acute hospitals? Protocol for a realist feasibility evaluation	Randell R, Alvarado N, McVey L, Greenhalgh J, West RM, Farrin A, Gale C, Parslow R, Keen J, Elshehaly M, Ruddle RA, Lake J, Mamas M, Feltbower R, Dowding D.	BMJ Open. 2020 Feb 25;10(2):e033208. doi: 10.1136/bmjopen-2019-033208.	Randell R	BMJ Open	2020	2020-02-28	PMC7044920		10.1136/bmjopen-2019-033208
Doubova SV (2014). Evaluation of the quality of antenatal care using electronic health record information in family medicine clinics of Mexico City	24885103	Evaluation of the quality of antenatal care using electronic health record information in family medicine clinics of Mexico City	Doubova SV, Pérez-Cuevas R, Ortiz-Panozo E, Hernández-Prado B.	BMC Pregnancy Childbirth. 2014 May 16;14:168. doi: 10.1186/1471-2393-14-168.	Doubova SV	BMC Pregnancy Childbirth	2014	2014-06-03	PMC4029895		10.1186/1471-2393-14-168
Mensah T (2021). Swedish quality registry for caries and periodontal diseases (SKaPa): validation of data on dental caries in 6- and 12-year-old children	34301237	Swedish quality registry for caries and periodontal diseases (SKaPa): validation of data on dental caries in 6- and 12-year-old children	Mensah T, Tranæus S, Cederlund A, Naimi-Akbar A, Klingberg G.	BMC Oral Health. 2021 Jul 24;21(1):373. doi: 10.1186/s12903-021-01705-x.	Mensah T	BMC Oral Health	2021	2021-07-24	PMC8305535		10.1186/s12903-021-01705-x
Balasubramanian BA (2018). Use of Quality Improvement Strategies Among Small to Medium-Size US Primary Care Practices	29632224	Use of Quality Improvement Strategies Among Small to Medium-Size US Primary Care Practices	Balasubramanian BA, Marino M, Cohen DJ, Ward RL, Preston A, Springer RJ, Lindner SR, Edwards S, McConnell KJ, Crabtree BF, Miller WL, Stange KC, Solberg LI.	Ann Fam Med. 2018 Apr;16(Suppl 1):S35-S43. doi: 10.1370/afm.2172.	Balasubramanian BA	Ann Fam Med	2018	2018-04-11	PMC5891312		10.1370/afm.2172
Neumann A (2017). Evaluating quality of dental care among patients with diabetes: Adaptation and testing of a dental quality measure in electronic health records	28624074	Evaluating quality of dental care among patients with diabetes: Adaptation and testing of a dental quality measure in electronic health records	Neumann A, Kalenderian E, Ramoni R, Yansane A, Tokede B, Etolue J, Vaderhobli R, Simmons K, Even J, Mullins J, Kumar S, Bangar S, Kookal K, White J, Walji M.	J Am Dent Assoc. 2017 Sep;148(9):634-643.e1. doi: 10.1016/j.adaj.2017.04.017. Epub 2017 Jun 16.	Neumann A	J Am Dent Assoc	2017	2017-06-19	PMC6590708	NIHMS869818	10.1016/j.adaj.2017.04.017
Singh S (2021). Increasing Medical Power of Attorney Completion for Hospitalized Patients During the COVID Pandemic: A Social Work Led Quality Improvement Intervention	33271315	Increasing Medical Power of Attorney Completion for Hospitalized Patients During the COVID Pandemic: A Social Work Led Quality Improvement Intervention	Singh S, Herrmann K, Cyriacks W, Youngwerth J, Bickel KE, Lum HD.	J Pain Symptom Manage. 2021 Mar;61(3):579-584.e1. doi: 10.1016/j.jpainsymman.2020.10.033. Epub 2020 Dec 1.	Singh S	J Pain Symptom Manage	2021	2020-12-03	PMC7834541		10.1016/j.jpainsymman.2020.10.033
Hunter-Zinck H (2020). Genotyping Array Design and Data Quality Control in the Million Veteran Program	32243820	Genotyping Array Design and Data Quality Control in the Million Veteran Program	Hunter-Zinck H, Shi Y, Li M, Gorman BR, Ji SG, Sun N, Webster T, Liem A, Hsieh P, Devineni P, Karnam P, Gong X, Radhakrishnan L, Schmidt J, Assimes TL, Huang J, Pan C, Humphries D, Brophy M, Moser J, Muralidhar S, Huang GD, Przygodzki R, Concato J, Gaziano JM, Gelernter J, O'Donnell CJ, Hauser ER, Zhao H, O'Leary TJ; VA Million Veteran Program; Tsao PS, Pyarajan S.	Am J Hum Genet. 2020 Apr 2;106(4):535-548. doi: 10.1016/j.ajhg.2020.03.004.	Hunter-Zinck H	Am J Hum Genet	2020	2020-04-04	PMC7118558		10.1016/j.ajhg.2020.03.004
Claire Simon K (2018). Successful utilization of the EMR in a multiple sclerosis clinic to support quality improvement and research initiatives at the point of care	30559971	Successful utilization of the EMR in a multiple sclerosis clinic to support quality improvement and research initiatives at the point of care	Claire Simon K, Hentati A, Rubin S, Franada T, Maurer D, Hillman L, Tideman S, Szela M, Meyers S, Frigerio R, Maraganore DM.	Mult Scler J Exp Transl Clin. 2018 Nov 30;4(4):2055217318813736. doi: 10.1177/2055217318813736. eCollection 2018 Oct-Dec.	Claire Simon K	Mult Scler J Exp Transl Clin	2018	2018-12-19	PMC6293369		10.1177/2055217318813736
Taveira F (2017). Quality in Colonoscopy: Beyond the Adenoma Detection Rate Fever	29255755	Quality in Colonoscopy: Beyond the Adenoma Detection Rate Fever	Taveira F, Areia M, Elvas L, Alves S, Brito D, Saraiva S, Cadime AT.	GE Port J Gastroenterol. 2017 Sep;24(5):211-218. doi: 10.1159/000478940. Epub 2017 Jul 21.	Taveira F	GE Port J Gastroenterol	2017	2017-12-20	PMC5729943		10.1159/000478940
Chen ES (2014). Examining the use, contents, and quality of free-text tobacco use documentation in the Electronic Health Record	25954340	Examining the use, contents, and quality of free-text tobacco use documentation in the Electronic Health Record	Chen ES, Carter EW, Sarkar IN, Winden TJ, Melton GB.	AMIA Annu Symp Proc. 2014 Nov 14;2014:366-74. eCollection 2014.	Chen ES	AMIA Annu Symp Proc	2014	2015-05-09	PMC4419995
Chittalia AZ (2021). Bringing Cultural Competency to the EHR: Lessons Learned Providing Respectful, Quality Care to the LGBTQ Community	33936402	Bringing Cultural Competency to the EHR: Lessons Learned Providing Respectful, Quality Care to the LGBTQ Community	Chittalia AZ, Marney HL, Tavares S, Warsame L, Breese AW, Fisher DL, Stoppie ME, Coen D, Zikowski KA, Shapiro AW, Vawdrey DK.	AMIA Annu Symp Proc. 2021 Jan 25;2020:303-310. eCollection 2020.	Chittalia AZ	AMIA Annu Symp Proc	2021	2021-05-03	PMC8075512
Bettger JP (2018). Turning Data Into Information: Opportunities to Advance Rehabilitation Quality, Research, and Policy	29407515	Turning Data Into Information: Opportunities to Advance Rehabilitation Quality, Research, and Policy	Bettger JP, Nguyen VQC, Thomas JG, Guerrier T, Yang Q, Hirsch MA, Pugh T, Harris G, Eller MA, Pereira C, Hamm D, Rinehardt EA, Shall M, Niemeier JP.	Arch Phys Med Rehabil. 2018 Jun;99(6):1226-1231. doi: 10.1016/j.apmr.2017.12.029. Epub 2018 Jan 31.	Bettger JP	Arch Phys Med Rehabil	2018	2018-02-07	PMC6571032	NIHMS1026735	10.1016/j.apmr.2017.12.029
Swaleh R (2023). Real word challenges in integrating electronic medical record and administrative health data for regional quality improvement in diabetes: a retrospective cross-sectional analysis	36593483	Real word challenges in integrating electronic medical record and administrative health data for regional quality improvement in diabetes: a retrospective cross-sectional analysis	Swaleh R, McGuckin T, Campbell-Scherer D, Setchell B, Senior P, Yeung RO.	BMC Health Serv Res. 2023 Jan 2;23(1):1. doi: 10.1186/s12913-022-08882-7.	Swaleh R	BMC Health Serv Res	2023	2023-01-02	PMC9806899		10.1186/s12913-022-08882-7
Saxena K (2018). Provider Adoption of Speech Recognition and its Impact on Satisfaction, Documentation Quality, Efficiency, and Cost in an Inpatient EHR	29888069	Provider Adoption of Speech Recognition and its Impact on Satisfaction, Documentation Quality, Efficiency, and Cost in an Inpatient EHR	Saxena K, Diamond R, Conant RF, Mitchell TH, Gallopyn IG, Yakimow KE.	AMIA Jt Summits Transl Sci Proc. 2018 May 18;2017:186-195. eCollection 2018.	Saxena K	AMIA Jt Summits Transl Sci Proc	2018	2018-06-12	PMC5961784
Pérez-Cuevas R (2012). Evaluating quality of care for patients with type 2 diabetes using electronic health record information in Mexico	22672471	Evaluating quality of care for patients with type 2 diabetes using electronic health record information in Mexico	Pérez-Cuevas R, Doubova SV, Suarez-Ortega M, Law M, Pande AH, Escobedo J, Espinosa-Larrañaga F, Ross-Degnan D, Wagner AK.	BMC Med Inform Decis Mak. 2012 Jun 6;12:50. doi: 10.1186/1472-6947-12-50.	Pérez-Cuevas R	BMC Med Inform Decis Mak	2012	2012-06-08	PMC3437217		10.1186/1472-6947-12-50
van Klei WA (2010). Feedback system to estimate the quality of outpatient preoperative evaluation records: an analysis of end-user satisfaction	20682570	Feedback system to estimate the quality of outpatient preoperative evaluation records: an analysis of end-user satisfaction	van Klei WA, Peelen LM, Kruijswijk JE, van Wolfswinkel L.	Br J Anaesth. 2010 Nov;105(5):620-6. doi: 10.1093/bja/aeq200. Epub 2010 Aug 3.	van Klei WA	Br J Anaesth	2010	2010-08-05			10.1093/bja/aeq200
Castelnuovo B (2012). Implementation of provider-based electronic medical records and improvement of the quality of data in a large HIV program in Sub-Saharan Africa	23284728	Implementation of provider-based electronic medical records and improvement of the quality of data in a large HIV program in Sub-Saharan Africa	Castelnuovo B, Kiragga A, Afayo V, Ncube M, Orama R, Magero S, Okwi P, Manabe YC, Kambugu A.	PLoS One. 2012;7(12):e51631. doi: 10.1371/journal.pone.0051631. Epub 2012 Dec 17.	Castelnuovo B	PLoS One	2012	2013-01-04	PMC3524185		10.1371/journal.pone.0051631
Qualls LG (2018). Evaluating Foundational Data Quality in the National Patient-Centered Clinical Research Network (PCORnet®)	29881761	Evaluating Foundational Data Quality in the National Patient-Centered Clinical Research Network (PCORnet®)	Qualls LG, Phillips TA, Hammill BG, Topping J, Louzao DM, Brown JS, Curtis LH, Marsolo K.	EGEMS (Wash DC). 2018 Apr 13;6(1):3. doi: 10.5334/egems.199.	Qualls LG	EGEMS (Wash DC)	2018	2018-06-09	PMC5983028		10.5334/egems.199
Scholte M (2016). Data extraction from electronic health records (EHRs) for quality measurement of the physical therapy process: comparison between EHR data and survey data	27825333	Data extraction from electronic health records (EHRs) for quality measurement of the physical therapy process: comparison between EHR data and survey data	Scholte M, van Dulmen SA, Neeleman-Van der Steen CW, van der Wees PJ, Nijhuis-van der Sanden MW, Braspenning J.	BMC Med Inform Decis Mak. 2016 Nov 8;16(1):141. doi: 10.1186/s12911-016-0382-4.	Scholte M	BMC Med Inform Decis Mak	2016	2016-11-10	PMC5101697		10.1186/s12911-016-0382-4
Dziadkowiec O (2016). Using a Data Quality Framework to Clean Data Extracted from the Electronic Health Record: A Case Study	27429992	Using a Data Quality Framework to Clean Data Extracted from the Electronic Health Record: A Case Study	Dziadkowiec O, Callahan T, Ozkaynak M, Reeder B, Welton J.	EGEMS (Wash DC). 2016 Jun 24;4(1):1201. doi: 10.13063/2327-9214.1201. eCollection 2016.	Dziadkowiec O	EGEMS (Wash DC)	2016	2016-07-19	PMC4933574		10.13063/2327-9214.1201
McDonnell L (2018). Finding and using routine clinical datasets for observational research and quality improvement	29472226	Finding and using routine clinical datasets for observational research and quality improvement	McDonnell L, Delaney BC, Sullivan F.	Br J Gen Pract. 2018 Mar;68(668):147-148. doi: 10.3399/bjgp18X695237.	McDonnell L	Br J Gen Pract	2018	2018-02-24	PMC5819976		10.3399/bjgp18X695237
Duracinsky M (2014). Electronic versus paper-based assessment of health-related quality of life specific to HIV disease: reliability study of the PROQOL-HIV questionnaire	24769643	Electronic versus paper-based assessment of health-related quality of life specific to HIV disease: reliability study of the PROQOL-HIV questionnaire	Duracinsky M, Lalanne C, Goujard C, Herrmann S, Cheung-Lung C, Brosseau JP, Schwartz Y, Chassany O.	J Med Internet Res. 2014 Apr 25;16(4):e115. doi: 10.2196/jmir.3330.	Duracinsky M	J Med Internet Res	2014	2014-04-29	PMC4019778		10.2196/jmir.3330
Gaylin DS (2011). Public attitudes about health information technology, and its relationship to health care quality, costs, and privacy	21275986	Public attitudes about health information technology, and its relationship to health care quality, costs, and privacy	Gaylin DS, Moiduddin A, Mohamoud S, Lundeen K, Kelly JA.	Health Serv Res. 2011 Jun;46(3):920-38. doi: 10.1111/j.1475-6773.2010.01233.x. Epub 2011 Jan 28.	Gaylin DS	Health Serv Res	2011	2011-02-01	PMC3097409		10.1111/j.1475-6773.2010.01233.x
Althoff KN (2019). Mind the gap: observation windows to define periods of event ascertainment as a quality control method for longitudinal electronic health record data	31005552	Mind the gap: observation windows to define periods of event ascertainment as a quality control method for longitudinal electronic health record data	Althoff KN, Wong C, Hogan B, Desir F, You B, Humes E, Zhang J, Jing Y, Modur S, Lee JS, Freeman A, Kitahata M, Van Rompaey S, Mathews WC, Horberg MA, Silverberg MJ, Mayor AM, Salters K, Moore RD, Gange SJ; North American AIDS Cohort Collaboration on Research and Design.	Ann Epidemiol. 2019 May;33:54-63. doi: 10.1016/j.annepidem.2019.01.015. Epub 2019 Mar 4.	Althoff KN	Ann Epidemiol	2019	2019-04-22	PMC6502687	NIHMS1523084	10.1016/j.annepidem.2019.01.015
Appari A (2013). Meaningful use of electronic health record systems and process quality of care: evidence from a panel data analysis of U.S. acute-care hospitals	22816527	Meaningful use of electronic health record systems and process quality of care: evidence from a panel data analysis of U.S. acute-care hospitals	Appari A, Eric Johnson M, Anthony DL.	Health Serv Res. 2013 Apr;48(2 Pt 1):354-75. doi: 10.1111/j.1475-6773.2012.01448.x. Epub 2012 Jul 20.	Appari A	Health Serv Res	2013	2012-07-24	PMC3626353		10.1111/j.1475-6773.2012.01448.x
McDermott M (2017). Sex Disparity in Stroke Quality of Care in a Community-Based Study	28479182	Sex Disparity in Stroke Quality of Care in a Community-Based Study	McDermott M, Lisabeth LD, Baek J, Adelman EE, Garcia NM, Case E, Campbell MS, Morgenstern LB, Zahuranec DB.	J Stroke Cerebrovasc Dis. 2017 Aug;26(8):1781-1786. doi: 10.1016/j.jstrokecerebrovasdis.2017.04.006. Epub 2017 May 4.	McDermott M	J Stroke Cerebrovasc Dis	2017	2017-05-09	PMC5512589	NIHMS874048	10.1016/j.jstrokecerebrovasdis.2017.04.006
Magnan EM (2015). The impact of a patient's concordant and discordant chronic conditions on diabetes care quality measures	25456821	The impact of a patient's concordant and discordant chronic conditions on diabetes care quality measures	Magnan EM, Palta M, Johnson HM, Bartels CM, Schumacher JR, Smith MA.	J Diabetes Complications. 2015 Mar;29(2):288-94. doi: 10.1016/j.jdiacomp.2014.10.003. Epub 2014 Oct 13.	Magnan EM	J Diabetes Complications	2015	2014-12-03	PMC4333015	NIHMS640483	10.1016/j.jdiacomp.2014.10.003
Kahn MG (2012). A pragmatic framework for single-site and multisite data quality assessment in electronic health record-based clinical research	22692254	A pragmatic framework for single-site and multisite data quality assessment in electronic health record-based clinical research	Kahn MG, Raebel MA, Glanz JM, Riedlinger K, Steiner JF.	Med Care. 2012 Jul;50 Suppl(0):S21-9. doi: 10.1097/MLR.0b013e318257dd67.	Kahn MG	Med Care	2012	2012-06-14	PMC3833692	NIHMS522627	10.1097/MLR.0b013e318257dd67
Van Batavia JP (2018). Using structured data entry systems in the electronic medical record to collect clinical data for quality and research: Can we efficiently serve multiple needs for complex patients with spina bifida?	30507591	Using structured data entry systems in the electronic medical record to collect clinical data for quality and research: Can we efficiently serve multiple needs for complex patients with spina bifida?	Van Batavia JP, Weiss DA, Long CJ, Madison J, McCarthy G, Plachter N, Zderic SA.	J Pediatr Rehabil Med. 2018;11(4):303-309. doi: 10.3233/PRM-170525.	Van Batavia JP	J Pediatr Rehabil Med	2018	2018-12-04	PMC6491202	NIHMS1016020	10.3233/PRM-170525
McHugh M (2023). Declining Participation in Primary Care Quality Improvement Research: A Qualitative Study	37748906	Declining Participation in Primary Care Quality Improvement Research: A Qualitative Study	McHugh M, Heinrich J, Philbin S, Bishop D, Smith JD, Knapke JM, Day A, Walunas TL.	Ann Fam Med. 2023 Sep-Oct;21(5):388-394. doi: 10.1370/afm.3007.	McHugh M	Ann Fam Med	2023	2023-09-25	PMC10519762		10.1370/afm.3007
Huser V (2021). Linking Provider Specialty and Outpatient Diagnoses in Medicare Claims Data: Data Quality Implications	34348410	Linking Provider Specialty and Outpatient Diagnoses in Medicare Claims Data: Data Quality Implications	Huser V, Williams ND, Mayer CS.	Appl Clin Inform. 2021 Aug;12(4):729-736. doi: 10.1055/s-0041-1732404. Epub 2021 Aug 4.	Huser V	Appl Clin Inform	2021	2021-08-04	PMC8354353		10.1055/s-0041-1732404
Gidengil CA (2015). The volume-quality relationship in antibiotic prescribing: when more isn't better	25672338	The volume-quality relationship in antibiotic prescribing: when more isn't better	Gidengil CA, Linder JA, Hunter G, Setodji C, Mehrotra A.	Inquiry. 2015 Feb 10;52:0046958015571130. doi: 10.1177/0046958015571130. Print 2015.	Gidengil CA	Inquiry	2015	2015-02-13	PMC4327773	NIHMS652787	10.1177/0046958015571130
Wysham CH (2017). Quality measure and weight loss assessment in patients with type 2 diabetes mellitus treated with canagliflozin or dipeptidyl peptidase-4 inhibitors	28595617	Quality measure and weight loss assessment in patients with type 2 diabetes mellitus treated with canagliflozin or dipeptidyl peptidase-4 inhibitors	Wysham CH, Lefebvre P, Pilon D, Ingham M, Lafeuille MH, Emond B, Kamstra R, Chow W, Pfeifer M, Duh MS.	BMC Endocr Disord. 2017 Jun 8;17(1):32. doi: 10.1186/s12902-017-0180-8.	Wysham CH	BMC Endocr Disord	2017	2017-06-10	PMC5465542		10.1186/s12902-017-0180-8
Verma SS (2014). Imputation and quality control steps for combining multiple genome-wide datasets	25566314	Imputation and quality control steps for combining multiple genome-wide datasets	Verma SS, de Andrade M, Tromp G, Kuivaniemi H, Pugh E, Namjou-Khales B, Mukherjee S, Jarvik GP, Kottyan LC, Burt A, Bradford Y, Armstrong GD, Derr K, Crawford DC, Haines JL, Li R, Crosslin D, Ritchie MD.	Front Genet. 2014 Dec 11;5:370. doi: 10.3389/fgene.2014.00370. eCollection 2014.	Verma SS	Front Genet	2014	2015-01-08	PMC4263197		10.3389/fgene.2014.00370
Chaparro JD (2020). Reducing Interruptive Alert Burden Using Quality Improvement Methodology	31940671	Reducing Interruptive Alert Burden Using Quality Improvement Methodology	Chaparro JD, Hussain C, Lee JA, Hehmeyer J, Nguyen M, Hoffman J.	Appl Clin Inform. 2020 Jan;11(1):46-58. doi: 10.1055/s-0039-3402757. Epub 2020 Jan 15.	Chaparro JD	Appl Clin Inform	2020	2020-01-16	PMC6962089		10.1055/s-0039-3402757
Azorín-Samper MC (2020). A quality improvement cycle of the care process in a general surgery hospitalization ward	32116319	A quality improvement cycle of the care process in a general surgery hospitalization ward	Azorín-Samper MC, Aguilar-Jiménez J, Flores-Pastor B, Aguayo-Albasini JL.	Cir Cir. 2020;88(2):175-184. doi: 10.24875/CIRU.19001066.	Azorín-Samper MC	Cir Cir	2020	2020-03-03			10.24875/CIRU.19001066
García-Gil Mdel M (2011). Construction and validation of a scoring system for the selection of high-quality data in a Spanish population primary care database (SIDIAP)	22688222	Construction and validation of a scoring system for the selection of high-quality data in a Spanish population primary care database (SIDIAP)	García-Gil Mdel M, Hermosilla E, Prieto-Alhambra D, Fina F, Rosell M, Ramos R, Rodriguez J, Williams T, Van Staa T, Bolíbar B.	Inform Prim Care. 2011;19(3):135-45. doi: 10.14236/jhi.v19i3.806.	García-Gil Mdel M	Inform Prim Care	2011	2012-06-13			10.14236/jhi.v19i3.806
Huang Y (2016). Using primary care electronic health record data for comparative effectiveness research: experience of data quality assessment and preprocessing in The Netherlands	27346480	Using primary care electronic health record data for comparative effectiveness research: experience of data quality assessment and preprocessing in The Netherlands	Huang Y, Voorham J, Haaijer-Ruskamp FM.	J Comp Eff Res. 2016 Jul;5(4):345-54. doi: 10.2217/cer-2015-0022. Epub 2016 Jun 27.	Huang Y	J Comp Eff Res	2016	2016-06-28			10.2217/cer-2015-0022
Shao P (2023). Improving Real-World Mortality Data Quality in Oncology Research: Augmenting Electronic Medical Records With Obituary, Social Security Death Index, and Commercial Claims Data	37695983	Improving Real-World Mortality Data Quality in Oncology Research: Augmenting Electronic Medical Records With Obituary, Social Security Death Index, and Commercial Claims Data	Shao P, Tepsick JG, Walker B, Ray HE.	JCO Clin Cancer Inform. 2023 Sep;7:e2300014. doi: 10.1200/CCI.23.00014.	Shao P	JCO Clin Cancer Inform	2023	2023-09-11	PMC10569778		10.1200/CCI.23.00014
Fanucchi L (2016). Duly noted: Lessons from a two-site intervention to assess and improve the quality of clinical documentation in the electronic health record	27452895	Duly noted: Lessons from a two-site intervention to assess and improve the quality of clinical documentation in the electronic health record	Fanucchi L, Yan D, Conigliaro RL.	Appl Clin Inform. 2016 Jul 6;7(3):653-9. doi: 10.4338/ACI-2016-02-CR-0025.	Fanucchi L	Appl Clin Inform	2016	2016-07-26	PMC5052539		10.4338/ACI-2016-02-CR-0025
Bowen ME (2018). Improving Performance on Preventive Health Quality Measures Using Clinical Decision Support to Capture Care Done Elsewhere and Patient Exceptions	29034685	Improving Performance on Preventive Health Quality Measures Using Clinical Decision Support to Capture Care Done Elsewhere and Patient Exceptions	Bowen ME, Bhat D, Fish J, Moran B, Howell-Stampley T, Kirk L, Persell SD, Halm EA.	Am J Med Qual. 2018 May-Jun;33(3):237-245. doi: 10.1177/1062860617732830. Epub 2017 Oct 14.	Bowen ME	Am J Med Qual	2018	2017-10-17	PMC5935593	NIHMS963682	10.1177/1062860617732830
Stocking JC (2020). Postoperative respiratory failure: An update on the validity of the Agency for Healthcare Research and Quality Patient Safety Indicator 11 in an era of clinical documentation improvement programs	31757440	Postoperative respiratory failure: An update on the validity of the Agency for Healthcare Research and Quality Patient Safety Indicator 11 in an era of clinical documentation improvement programs	Stocking JC, Utter GH, Drake C, Aldrich JM, Ong MK, Amin A, Marmor RA, Godat L, Cannesson M, Gropper MA, Romano PS.	Am J Surg. 2020 Jul;220(1):222-228. doi: 10.1016/j.amjsurg.2019.11.019. Epub 2019 Nov 14.	Stocking JC	Am J Surg	2020	2019-11-24	PMC10091853	NIHMS1885204	10.1016/j.amjsurg.2019.11.019
Mang JM (2022). DQAgui: a graphical user interface for the MIRACUM data quality assessment tool	35953813	DQAgui: a graphical user interface for the MIRACUM data quality assessment tool	Mang JM, Seuchter SA, Gulden C, Schild S, Kraska D, Prokosch HU, Kapsner LA.	BMC Med Inform Decis Mak. 2022 Aug 11;22(1):213. doi: 10.1186/s12911-022-01961-z.	Mang JM	BMC Med Inform Decis Mak	2022	2022-08-11	PMC9367129		10.1186/s12911-022-01961-z
Dreyer AW (2017). Tuberculosis cure rates and the ETR.Net: investigating the quality of reporting treatment outcomes from primary healthcare facilities in Mpumalanga province, South Africa	28283037	Tuberculosis cure rates and the ETR.Net: investigating the quality of reporting treatment outcomes from primary healthcare facilities in Mpumalanga province, South Africa	Dreyer AW, Mbambo D, Machaba M, Oliphant CE, Claassens MM.	BMC Health Serv Res. 2017 Mar 10;17(1):190. doi: 10.1186/s12913-017-2128-0.	Dreyer AW	BMC Health Serv Res	2017	2017-03-12	PMC5345238		10.1186/s12913-017-2128-0
Trivedi AN (2016). Agreement Between HEDIS Performance Assessments in the VA and Medicare Advantage: Is Quality in the Eye of the Beholder?	27033565	Agreement Between HEDIS Performance Assessments in the VA and Medicare Advantage: Is Quality in the Eye of the Beholder?	Trivedi AN, Wilson IB, Charlton ME, Kizer KW.	Inquiry. 2016 Mar 31;53:0046958016638804. doi: 10.1177/0046958016638804. Print 2016.	Trivedi AN	Inquiry	2016	2016-04-02	PMC5800297		10.1177/0046958016638804
Ko CH (2020). Apply the SERVQUAL Instrument to Measure Service Quality for the Adaptation of ICT Technologies: A Case Study of Nursing Homes in Taiwan	32344589	Apply the SERVQUAL Instrument to Measure Service Quality for the Adaptation of ICT Technologies: A Case Study of Nursing Homes in Taiwan	Ko CH, Chou CM.	Healthcare (Basel). 2020 Apr 24;8(2):108. doi: 10.3390/healthcare8020108.	Ko CH	Healthcare (Basel)	2020	2020-04-30	PMC7349199		10.3390/healthcare8020108
DeBoer RJ (2022). Cervical cancer treatment in Rwanda: Resource-driven adaptations, quality indicators, and patient outcomes	34916066	Cervical cancer treatment in Rwanda: Resource-driven adaptations, quality indicators, and patient outcomes	DeBoer RJ, Umutoni V, Bazzett-Matabele L, Katznelson E, Nguyen C, Umwizerwa A, Bigirimana JB, Paciorek A, Nsabimana N, Ruhangaza D, Ntasumbumuyange D, Shulman LN, Triedman SA, Shyirambere C.	Gynecol Oncol. 2022 Feb;164(2):370-378. doi: 10.1016/j.ygyno.2021.12.002. Epub 2021 Dec 14.	DeBoer RJ	Gynecol Oncol	2022	2021-12-17			10.1016/j.ygyno.2021.12.002
Botje D (2016). Are performance indicators used for hospital quality management: a qualitative interview study amongst health professionals and quality managers in The Netherlands	27733194	Are performance indicators used for hospital quality management: a qualitative interview study amongst health professionals and quality managers in The Netherlands	Botje D, Ten Asbroek G, Plochg T, Anema H, Kringos DS, Fischer C, Wagner C, Klazinga NS.	BMC Health Serv Res. 2016 Oct 13;16(1):574. doi: 10.1186/s12913-016-1826-3.	Botje D	BMC Health Serv Res	2016	2016-10-14	PMC5062914		10.1186/s12913-016-1826-3
Alinsky RH (2020). Substance Use Screening, Brief Intervention, and Referral to Treatment in Pediatric Practice: A Quality Improvement Project in the Maryland Adolescent and Young Adult Health Collaborative Improvement and Innovation Network	31994409	Substance Use Screening, Brief Intervention, and Referral to Treatment in Pediatric Practice: A Quality Improvement Project in the Maryland Adolescent and Young Adult Health Collaborative Improvement and Innovation Network	Alinsky RH, Percy K, Adger H Jr, Fertsch D, Trent M.	Clin Pediatr (Phila). 2020 May;59(4-5):429-435. doi: 10.1177/0009922820902441. Epub 2020 Jan 29.	Alinsky RH	Clin Pediatr (Phila)	2020	2020-01-30	PMC7160042	NIHMS1553398	10.1177/0009922820902441
Saad A (2016). Prescription Errors with Chemotherapy: Quality Improvement through Standardized Order Templates	27221940	Prescription Errors with Chemotherapy: Quality Improvement through Standardized Order Templates	Saad A, Der-Nigoghossian CA, Njeim R, Sakr R, Salameh P, Massoud M.	Asian Pac J Cancer Prev. 2016;17(4):2329-36. doi: 10.7314/apjcp.2016.17.4.2329.	Saad A	Asian Pac J Cancer Prev	2016	2016-05-26			10.7314/apjcp.2016.17.4.2329
Burdick TE (2022). Transitional Care Management Quality Improvement Methods That Reduced Readmissions in a Rural, Primary Care System	35641053	Transitional Care Management Quality Improvement Methods That Reduced Readmissions in a Rural, Primary Care System	Burdick TE, Moran DS, Oliver BJ, Eilertsen A, Raymond J, Hort S, Bartels SJ.	J Am Board Fam Med. 2022 May-Jun;35(3):537-547. doi: 10.3122/jabfm.2022.03.190435.	Burdick TE	J Am Board Fam Med	2022	2022-05-31			10.3122/jabfm.2022.03.190435
Perimal-Lewis L (2016). Application of process mining to assess the data quality of routinely collected time-based performance data sourced from electronic health records by validating process conformance	26460104	Application of process mining to assess the data quality of routinely collected time-based performance data sourced from electronic health records by validating process conformance	Perimal-Lewis L, Teubner D, Hakendorf P, Horwood C.	Health Informatics J. 2016 Dec;22(4):1017-1029. doi: 10.1177/1460458215604348. Epub 2015 Oct 11.	Perimal-Lewis L	Health Informatics J	2016	2015-10-14			10.1177/1460458215604348
Opondo D (2015). Quality of Co-Prescribing NSAID and Gastroprotective Medications for Elders in The Netherlands and Its Association with the Electronic Medical Record	26110650	Quality of Co-Prescribing NSAID and Gastroprotective Medications for Elders in The Netherlands and Its Association with the Electronic Medical Record	Opondo D, Visscher S, Eslami S, Verheij RA, Korevaar JC, Abu-Hanna A.	PLoS One. 2015 Jun 25;10(6):e0129515. doi: 10.1371/journal.pone.0129515. eCollection 2015.	Opondo D	PLoS One	2015	2015-06-26	PMC4482496		10.1371/journal.pone.0129515
Weiand D (2023). Impact of computerised provider order entry on the quality and quantity of clinical information included with investigation requests: an interrupted time series analysis	36720495	Impact of computerised provider order entry on the quality and quantity of clinical information included with investigation requests: an interrupted time series analysis	Weiand D, Cullerton C, Oxley R, Plummer CJ.	BMJ Open Qual. 2023 Jan;12(1):e002143. doi: 10.1136/bmjoq-2022-002143.	Weiand D	BMJ Open Qual	2023	2023-01-31	PMC9890764		10.1136/bmjoq-2022-002143
Peterson KJ (2014). Scalable and High-Throughput Execution of Clinical Quality Measures from Electronic Health Records using MapReduce and the JBoss® Drools Engine	25954459	Scalable and High-Throughput Execution of Clinical Quality Measures from Electronic Health Records using MapReduce and the JBoss® Drools Engine	Peterson KJ, Pathak J.	AMIA Annu Symp Proc. 2014 Nov 14;2014:1864-73. eCollection 2014.	Peterson KJ	AMIA Annu Symp Proc	2014	2015-05-09	PMC4419873
Lindberg DS (2020). Identification of important factors in an inpatient fall risk prediction model to improve the quality of care using EHR and electronic administrative data: A machine-learning approach	32980667	Identification of important factors in an inpatient fall risk prediction model to improve the quality of care using EHR and electronic administrative data: A machine-learning approach	Lindberg DS, Prosperi M, Bjarnadottir RI, Thomas J, Crane M, Chen Z, Shear K, Solberg LM, Snigurska UA, Wu Y, Xia Y, Lucero RJ.	Int J Med Inform. 2020 Nov;143:104272. doi: 10.1016/j.ijmedinf.2020.104272. Epub 2020 Sep 15.	Lindberg DS	Int J Med Inform	2020	2020-09-27	PMC8562928	NIHMS1634103	10.1016/j.ijmedinf.2020.104272
Tak YW (2023). Examining Final-Administered Medication as a Measure of Data Quality: A Comparative Analysis of Death Data with the Central Cancer Registry in Republic of Korea	37444480	Examining Final-Administered Medication as a Measure of Data Quality: A Comparative Analysis of Death Data with the Central Cancer Registry in Republic of Korea	Tak YW, Han JH, Park YJ, Kim DH, Oh JS, Lee Y.	Cancers (Basel). 2023 Jun 27;15(13):3371. doi: 10.3390/cancers15133371.	Tak YW	Cancers (Basel)	2023	2023-07-14	PMC10341326		10.3390/cancers15133371
Deng X (2018). Measuring Early Hearing Detection and Intervention (EHDI) Quality across the Continuum of Care	30094290	Measuring Early Hearing Detection and Intervention (EHDI) Quality across the Continuum of Care	Deng X, Finitzo T, Aryal S.	EGEMS (Wash DC). 2018 Jul 24;6(1):18. doi: 10.5334/egems.239.	Deng X	EGEMS (Wash DC)	2018	2018-08-11	PMC6078119		10.5334/egems.239
Tjia J (2011). Quality measurement of medication monitoring in the "meaningful use" era	21902449	Quality measurement of medication monitoring in the "meaningful use" era	Tjia J, Field TS, Fischer SH, Gagne SJ, Peterson DJ, Garber LD, Gurwitz JH.	Am J Manag Care. 2011 Sep;17(9):633-7.	Tjia J	Am J Manag Care	2011	2011-09-10
Enriquez JR (2015). Modest Associations Between Electronic Health Record Use and Acute Myocardial Infarction Quality of Care and Outcomes: Results From the National Cardiovascular Data Registry	26487739	Modest Associations Between Electronic Health Record Use and Acute Myocardial Infarction Quality of Care and Outcomes: Results From the National Cardiovascular Data Registry	Enriquez JR, de Lemos JA, Parikh SV, Simon DN, Thomas LE, Wang TY, Chan PS, Spertus JA, Das SR.	Circ Cardiovasc Qual Outcomes. 2015 Nov;8(6):576-85. doi: 10.1161/CIRCOUTCOMES.115.001837. Epub 2015 Oct 20.	Enriquez JR	Circ Cardiovasc Qual Outcomes	2015	2015-10-22	PMC4651742	NIHMS726097	10.1161/CIRCOUTCOMES.115.001837
Walker KJ (2017). The 9-Item Physician Documentation Quality Instrument (PDQI-9) score is not useful in evaluating EMR (scribe) note quality in Emergency Medicine	28956888	The 9-Item Physician Documentation Quality Instrument (PDQI-9) score is not useful in evaluating EMR (scribe) note quality in Emergency Medicine	Walker KJ, Wang A, Dunlop W, Rodda H, Ben-Meir M, Staples M.	Appl Clin Inform. 2017 Sep 26;8(3):981-993. doi: 10.4338/ACI2017050080.	Walker KJ	Appl Clin Inform	2017	2017-09-29	PMC6220701		10.4338/ACI2017050080
Usmanova G (2021). The role of digital clinical decision support tool in improving quality of intrapartum and postpartum care: experiences from two states of India	33827459	The role of digital clinical decision support tool in improving quality of intrapartum and postpartum care: experiences from two states of India	Usmanova G, Lalchandani K, Srivastava A, Joshi CS, Bhatt DC, Bairagi AK, Jain Y, Afzal M, Dhoundiyal R, Benawri J, Chaudhary T, Mishra A, Wadhwa R, Sridhar P, Bahl N, Gaikwad P, Sood B.	BMC Pregnancy Childbirth. 2021 Apr 7;21(1):278. doi: 10.1186/s12884-021-03710-y.	Usmanova G	BMC Pregnancy Childbirth	2021	2021-04-08	PMC8028806		10.1186/s12884-021-03710-y
Solarte I (2017). Discrepancies between perceptions of students and deans regarding the consequences of restricting students' use of electronic medical records on quality of medical education	28288618	Discrepancies between perceptions of students and deans regarding the consequences of restricting students' use of electronic medical records on quality of medical education	Solarte I, Könings KD.	BMC Med Educ. 2017 Mar 13;17(1):55. doi: 10.1186/s12909-017-0887-2.	Solarte I	BMC Med Educ	2017	2017-03-15	PMC5347834		10.1186/s12909-017-0887-2
Knierim KE (2019). Primary Care Practices' Ability to Report Electronic Clinical Quality Measures in the EvidenceNOW Southwest Initiative to Improve Heart Health	31390033	Primary Care Practices' Ability to Report Electronic Clinical Quality Measures in the EvidenceNOW Southwest Initiative to Improve Heart Health	Knierim KE, Hall TL, Dickinson LM, Nease DE Jr, de la Cerda DR, Fernald D, Bleecker MJ, Rhyne RL, Dickinson WP.	JAMA Netw Open. 2019 Aug 2;2(8):e198569. doi: 10.1001/jamanetworkopen.2019.8569.	Knierim KE	JAMA Netw Open	2019	2019-08-08	PMC6687038		10.1001/jamanetworkopen.2019.8569
Van den Bulck SA (2020). Developing quality indicators for Chronic Kidney Disease in primary care, extractable from the Electronic Medical Record. A Rand-modified Delphi method	32370742	Developing quality indicators for Chronic Kidney Disease in primary care, extractable from the Electronic Medical Record. A Rand-modified Delphi method	Van den Bulck SA, Vankrunkelsven P, Goderis G, Van Pottelbergh G, Swerts J, Panis K, Hermens R.	BMC Nephrol. 2020 May 5;21(1):161. doi: 10.1186/s12882-020-01788-8.	Van den Bulck SA	BMC Nephrol	2020	2020-05-07	PMC7201612		10.1186/s12882-020-01788-8
McMillan B (2015). The need for quality assurance of health apps	26536895	The need for quality assurance of health apps	McMillan B, Hickey E, Mitchell C, Patel M.	BMJ. 2015 Nov 4;351:h5915. doi: 10.1136/bmj.h5915.	McMillan B	BMJ	2015	2015-11-06			10.1136/bmj.h5915
Nghiem AZ (2019). Going paperless: improved cataract surgery outcome data quality in a new fully electronic unit	30742028	Going paperless: improved cataract surgery outcome data quality in a new fully electronic unit	Nghiem AZ, Canning C, Eason J, Sparrow JM, Flynn TH.	Eye (Lond). 2019 Jun;33(6):948-952. doi: 10.1038/s41433-019-0350-1. Epub 2019 Feb 11.	Nghiem AZ	Eye (Lond)	2019	2019-02-12	PMC6707286		10.1038/s41433-019-0350-1
Ozawa M (2017). A Quality Improvement Collaborative Program for Neonatal Pain Management in Japan	28114148	A Quality Improvement Collaborative Program for Neonatal Pain Management in Japan	Ozawa M, Yokoo K, Funaba Y, Fukushima S, Fukuhara R, Uchida M, Aiba S, Doi M, Nishimura A, Hayakawa M, Nishimura Y, Oohira M.	Adv Neonatal Care. 2017 Jun;17(3):184-191. doi: 10.1097/ANC.0000000000000382.	Ozawa M	Adv Neonatal Care	2017	2017-01-24	PMC5457813		10.1097/ANC.0000000000000382
Minn MJ (2015). Improving Radiology Report Quality by Rapidly Notifying Radiologist of Report Errors	25694167	Improving Radiology Report Quality by Rapidly Notifying Radiologist of Report Errors	Minn MJ, Zandieh AR, Filice RW.	J Digit Imaging. 2015 Aug;28(4):492-8. doi: 10.1007/s10278-015-9781-9.	Minn MJ	J Digit Imaging	2015	2015-02-20	PMC4501955		10.1007/s10278-015-9781-9
Buawangpong N (2020). Incorporating the patient-centered approach into clinical practice helps improve quality of care in cases of hypertension: a retrospective cohort study	32532206	Incorporating the patient-centered approach into clinical practice helps improve quality of care in cases of hypertension: a retrospective cohort study	Buawangpong N, Pinyopornpanish K, Jiraporncharoen W, Dejkriengkraikul N, Sagulkoo P, Pateekhum C, Angkurawaranon C.	BMC Fam Pract. 2020 Jun 12;21(1):108. doi: 10.1186/s12875-020-01183-0.	Buawangpong N	BMC Fam Pract	2020	2020-06-14	PMC7293111		10.1186/s12875-020-01183-0
Krasowski MD (2015). Use of a data warehouse at an academic medical center for clinical pathology quality improvement, education, and research	26284156	Use of a data warehouse at an academic medical center for clinical pathology quality improvement, education, and research	Krasowski MD, Schriever A, Mathur G, Blau JL, Stauffer SL, Ford BA.	J Pathol Inform. 2015 Jul 28;6:45. doi: 10.4103/2153-3539.161615. eCollection 2015.	Krasowski MD	J Pathol Inform	2015	2015-08-19	PMC4530506		10.4103/2153-3539.161615
Rosenbaum BP (2014). Easily configured real-time CPOE Pick Off Tool supporting focused clinical research and quality improvement	24287172	Easily configured real-time CPOE Pick Off Tool supporting focused clinical research and quality improvement	Rosenbaum BP, Silkin N, Miller RA.	J Am Med Inform Assoc. 2014 May-Jun;21(3):564-8. doi: 10.1136/amiajnl-2013-001950. Epub 2013 Nov 28.	Rosenbaum BP	J Am Med Inform Assoc	2014	2013-11-30	PMC3994861		10.1136/amiajnl-2013-001950
Lessard L (2015). Quality assessment of primary care for common mental disorders in isolated communities: Taking advantage of health records	26164064	Quality assessment of primary care for common mental disorders in isolated communities: Taking advantage of health records	Lessard L, Fournier L, Gauthier J, Morin D.	Rural Remote Health. 2015 Jul-Sep;15(3):3224. Epub 2015 Jul 5.	Lessard L	Rural Remote Health	2015	2015-07-13
Warner JL (2013). Physician inter-annotator agreement in the Quality Oncology Practice Initiative manual abstraction task	23942509	Physician inter-annotator agreement in the Quality Oncology Practice Initiative manual abstraction task	Warner JL, Anick P, Drews RE.	J Oncol Pract. 2013 May;9(3):e96-102. doi: 10.1200/JOP.2013.000931.	Warner JL	J Oncol Pract	2013	2013-08-15	PMC3651579		10.1200/JOP.2013.000931
Vukadinov T (2014). Technical quality of root fillings performed by undergraduate students: a radiographic study	24672365	Technical quality of root fillings performed by undergraduate students: a radiographic study	Vukadinov T, Blažić L, Kantardžić I, Lainović T.	ScientificWorldJournal. 2014 Jan 28;2014:751274. doi: 10.1155/2014/751274. eCollection 2014.	Vukadinov T	ScientificWorldJournal	2014	2014-03-28	PMC3926426		10.1155/2014/751274
Centers for Medicare & Medicaid Services (CMS), HHS (2017). Medicare Program; Hospital Inpatient Prospective Payment Systems for Acute Care Hospitals and the Long-Term Care Hospital Prospective Payment System and Policy Changes and Fiscal Year 2018 Rates; Quality Reporting Requirements for Specific Providers; Medicare and Medicaid Electronic Health Record (EHR) Incentive Program Requirements for …	28805361	Medicare Program; Hospital Inpatient Prospective Payment Systems for Acute Care Hospitals and the Long-Term Care Hospital Prospective Payment System and Policy Changes and Fiscal Year 2018 Rates; Quality Reporting Requirements for Specific Providers; Medicare and Medicaid Electronic Health Record (EHR) Incentive Program Requirements for Eligible Hospitals, Critical Access Hospitals, and Eligible …	Centers for Medicare & Medicaid Services (CMS), HHS.	Fed Regist. 2017 Aug 14;82(155):37990-8589.	Centers for Medicare & Medicaid Services (CMS), HHS	Fed Regist	2017	2017-08-15
Mabotuwana T (2010). ChronoMedIt--a computational quality audit framework for better management of patients with chronic conditions	19703585	ChronoMedIt--a computational quality audit framework for better management of patients with chronic conditions	Mabotuwana T, Warren J.	J Biomed Inform. 2010 Feb;43(1):144-58. doi: 10.1016/j.jbi.2009.08.012. Epub 2009 Aug 22.	Mabotuwana T	J Biomed Inform	2010	2009-08-26			10.1016/j.jbi.2009.08.012
Skyttberg N (2018). Man vs machine in emergency medicine - a study on the effects of manual and automatic vital sign documentation on data quality and perceived workload, using observational paired sample data and questionnaires	30545312	Man vs machine in emergency medicine - a study on the effects of manual and automatic vital sign documentation on data quality and perceived workload, using observational paired sample data and questionnaires	Skyttberg N, Chen R, Koch S.	BMC Emerg Med. 2018 Dec 13;18(1):54. doi: 10.1186/s12873-018-0205-2.	Skyttberg N	BMC Emerg Med	2018	2018-12-15	PMC6293611		10.1186/s12873-018-0205-2
Couralet M (2013). Method for developing national quality indicators based on manual data extraction from medical records	23015098	Method for developing national quality indicators based on manual data extraction from medical records	Couralet M, Leleu H, Capuano F, Marcotte L, Nitenberg G, Sicotte C, Minvielle E.	BMJ Qual Saf. 2013 Feb;22(2):155-62. doi: 10.1136/bmjqs-2012-001170. Epub 2012 Sep 26.	Couralet M	BMJ Qual Saf	2013	2012-09-28	PMC3582043		10.1136/bmjqs-2012-001170
Neves AL (2019). Health Care Professionals' Perspectives on the Secondary Use of Health Records to Improve Quality and Safety of Care in England: Qualitative Study	31573898	Health Care Professionals' Perspectives on the Secondary Use of Health Records to Improve Quality and Safety of Care in England: Qualitative Study	Neves AL, Poovendran D, Freise L, Ghafur S, Flott K, Darzi A, Mayer EK.	J Med Internet Res. 2019 Sep 26;21(9):e14135. doi: 10.2196/14135.	Neves AL	J Med Internet Res	2019	2019-10-02	PMC6787532		10.2196/14135
Yarahuan JW (2019). A Quality Improvement Initiative to Decrease Platelet Ordering Errors and a Proposed Model for Evaluating Clinical Decision Support Effectiveness	31291678	A Quality Improvement Initiative to Decrease Platelet Ordering Errors and a Proposed Model for Evaluating Clinical Decision Support Effectiveness	Yarahuan JW, Billet A, Hron JD.	Appl Clin Inform. 2019 May;10(3):505-512. doi: 10.1055/s-0039-1693123. Epub 2019 Jul 10.	Yarahuan JW	Appl Clin Inform	2019	2019-07-11	PMC6620180		10.1055/s-0039-1693123
Duprat Ceniccola G (2014). Development of a tool for quality control audits in hospital enteral nutrition	24483968	Development of a tool for quality control audits in hospital enteral nutrition	Duprat Ceniccola G, Coelho Araújo WM, Akutsu R.	Nutr Hosp. 2014 Jan 1;29(1):102-20. doi: 10.3305/nh.2014.29.1.7071.	Duprat Ceniccola G	Nutr Hosp	2014	2014-02-04			10.3305/nh.2014.29.1.7071
Wu DTY (2019). Usability Testing of an Interactive Dashboard for Surgical Quality Improvement in a Large Congenital Heart Center	31724143	Usability Testing of an Interactive Dashboard for Surgical Quality Improvement in a Large Congenital Heart Center	Wu DTY, Vennemeyer S, Brown K, Revalee J, Murdock P, Salomone S, France A, Clarke-Myers K, Hanke SP.	Appl Clin Inform. 2019 Oct;10(5):859-869. doi: 10.1055/s-0039-1698466. Epub 2019 Nov 13.	Wu DTY	Appl Clin Inform	2019	2019-11-15	PMC6853805		10.1055/s-0039-1698466
Smeets HM (2018). Routine primary care data for scientific research, quality of care programs and educational purposes: the Julius General Practitioners' Network (JGPN)	30253760	Routine primary care data for scientific research, quality of care programs and educational purposes: the Julius General Practitioners' Network (JGPN)	Smeets HM, Kortekaas MF, Rutten FH, Bots ML, van der Kraan W, Daggelders G, Smits-Pelser H, Helsper CW, Hoes AW, de Wit NJ.	BMC Health Serv Res. 2018 Sep 25;18(1):735. doi: 10.1186/s12913-018-3528-5.	Smeets HM	BMC Health Serv Res	2018	2018-09-27	PMC6156960		10.1186/s12913-018-3528-5
Colasante E (2019). Paper-and-pencil versus computerized administration mode: Comparison of data quality and risk behavior prevalence estimates in the European school Survey Project on Alcohol and other Drugs (ESPAD)	31747446	Paper-and-pencil versus computerized administration mode: Comparison of data quality and risk behavior prevalence estimates in the European school Survey Project on Alcohol and other Drugs (ESPAD)	Colasante E, Benedetti E, Fortunato L, Scalese M, Potente R, Cutilli A, Molinaro S.	PLoS One. 2019 Nov 20;14(11):e0225140. doi: 10.1371/journal.pone.0225140. eCollection 2019.	Colasante E	PLoS One	2019	2019-11-21	PMC6867655		10.1371/journal.pone.0225140
Iezadi S (2018). Improvement of the quality payment program by improving data reporting process: an action research	30189897	Improvement of the quality payment program by improving data reporting process: an action research	Iezadi S, Tabrizi JS, Ghiasi A, Farahbakhsh M, Gholipour K.	BMC Health Serv Res. 2018 Sep 6;18(1):692. doi: 10.1186/s12913-018-3472-4.	Iezadi S	BMC Health Serv Res	2018	2018-09-08	PMC6128004		10.1186/s12913-018-3472-4
Rahbar MH (2013). The University of Texas Houston Stroke Registry (UTHSR): implementation of enhanced data quality assurance procedures improves data quality	23767957	The University of Texas Houston Stroke Registry (UTHSR): implementation of enhanced data quality assurance procedures improves data quality	Rahbar MH, Gonzales NR, Ardjomand-Hessabi M, Tahanan A, Sline MR, Peng H, Pandurengan R, Vahidy FS, Tanksley JD, Delano AA, Malazarte RM, Choi EE, Savitz SI, Grotta JC.	BMC Neurol. 2013 Jun 15;13:61. doi: 10.1186/1471-2377-13-61.	Rahbar MH	BMC Neurol	2013	2013-06-18	PMC3687564		10.1186/1471-2377-13-61
Lewis JT (2022). The IeDEA harmonist data toolkit: A data quality and data sharing solution for a global HIV research consortium	35680074	The IeDEA harmonist data toolkit: A data quality and data sharing solution for a global HIV research consortium	Lewis JT, Stephens J, Musick B, Brown S, Malateste K, Ha Dao Ostinelli C, Maxwell N, Jayathilake K, Shi Q, Brazier E, Kariminia A, Hogan B, Duda SN; on the behalf of leDEA.	J Biomed Inform. 2022 Jul;131:104110. doi: 10.1016/j.jbi.2022.104110. Epub 2022 Jun 6.	Lewis JT	J Biomed Inform	2022	2022-06-09	PMC9893518	NIHMS1865288	10.1016/j.jbi.2022.104110
Caldera F (2016). Comparing guideline-based care quality for inflammatory bowel disease and rheumatoid arthritis patients within a medical home	27029237	Comparing guideline-based care quality for inflammatory bowel disease and rheumatoid arthritis patients within a medical home	Caldera F, Saha S, Wald A, Cooley DM, Zhao YQ, Li Z, Bartels CM.	Expert Rev Gastroenterol Hepatol. 2016 Jun;10(6):759-66. doi: 10.1586/17474124.2016.1169920. Epub 2016 Apr 12.	Caldera F	Expert Rev Gastroenterol Hepatol	2016	2016-04-01	PMC4970643	NIHMS798003	10.1586/17474124.2016.1169920
Zuvich RL (2011). Pitfalls of merging GWAS data: lessons learned in the eMERGE network and quality control procedures to maintain high data quality	22125226	Pitfalls of merging GWAS data: lessons learned in the eMERGE network and quality control procedures to maintain high data quality	Zuvich RL, Armstrong LL, Bielinski SJ, Bradford Y, Carlson CS, Crawford DC, Crenshaw AT, de Andrade M, Doheny KF, Haines JL, Hayes MG, Jarvik GP, Jiang L, Kullo IJ, Li R, Ling H, Manolio TA, Matsumoto ME, McCarty CA, McDavid AN, Mirel DB, Olson LM, Paschall JE, Pugh EW, Rasmussen LV, Rasmussen-Torvik LJ, Turner SD, Wilke RA, Ritchie MD.	Genet Epidemiol. 2011 Dec;35(8):887-98. doi: 10.1002/gepi.20639.	Zuvich RL	Genet Epidemiol	2011	2011-11-30	PMC3592376	NIHMS381979	10.1002/gepi.20639
Baker DW (2011). The marginal value of pre-visit paper reminders when added to a multifaceted electronic health record based quality improvement system	21659446	The marginal value of pre-visit paper reminders when added to a multifaceted electronic health record based quality improvement system	Baker DW, Persell SD, Kho AN, Thompson JA, Kaiser D.	J Am Med Inform Assoc. 2011 Nov-Dec;18(6):805-11. doi: 10.1136/amiajnl-2011-000169. Epub 2011 Jun 9.	Baker DW	J Am Med Inform Assoc	2011	2011-06-11	PMC3197995		10.1136/amiajnl-2011-000169
Rousseau MC (2014). The Québec BCG Vaccination Registry (1956-1992): assessing data quality and linkage with administrative health databases	24400924	The Québec BCG Vaccination Registry (1956-1992): assessing data quality and linkage with administrative health databases	Rousseau MC, Conus F, Li J, Parent MÉ, El-Zein M.	BMC Med Inform Decis Mak. 2014 Jan 9;14:2. doi: 10.1186/1472-6947-14-2.	Rousseau MC	BMC Med Inform Decis Mak	2014	2014-01-10	PMC3893599		10.1186/1472-6947-14-2
Love JS (2012). Are physicians' perceptions of healthcare quality and practice satisfaction affected by errors associated with electronic health record use?	22199017	Are physicians' perceptions of healthcare quality and practice satisfaction affected by errors associated with electronic health record use?	Love JS, Wright A, Simon SR, Jenter CA, Soran CS, Volk LA, Bates DW, Poon EG.	J Am Med Inform Assoc. 2012 Jul-Aug;19(4):610-4. doi: 10.1136/amiajnl-2011-000544. Epub 2011 Dec 23.	Love JS	J Am Med Inform Assoc	2012	2011-12-27	PMC3384111		10.1136/amiajnl-2011-000544
Koopman RJ (2011). A diabetes dashboard and physician efficiency and accuracy in accessing data needed for high-quality diabetes care	21911758	A diabetes dashboard and physician efficiency and accuracy in accessing data needed for high-quality diabetes care	Koopman RJ, Kochendorfer KM, Moore JL, Mehr DR, Wakefield DS, Yadamsuren B, Coberly JS, Kruse RL, Wakefield BJ, Belden JL.	Ann Fam Med. 2011 Sep-Oct;9(5):398-405. doi: 10.1370/afm.1286.	Koopman RJ	Ann Fam Med	2011	2011-09-14	PMC3185474		10.1370/afm.1286
Phillips CA (2020). Evaluation of an automated pediatric malnutrition screen using anthropometric measurements in the electronic health record: a quality improvement initiative	31286235	Evaluation of an automated pediatric malnutrition screen using anthropometric measurements in the electronic health record: a quality improvement initiative	Phillips CA, Bailer J, Foster E, Li Y, Dogan P, Smith E, Reilly A, Freedman J.	Support Care Cancer. 2020 Apr;28(4):1659-1666. doi: 10.1007/s00520-019-04980-1. Epub 2019 Jul 8.	Phillips CA	Support Care Cancer	2020	2019-07-10	PMC6946907	NIHMS1533902	10.1007/s00520-019-04980-1
Carrillo S (2017). Impact of the 2015 CMS Inpatient Psychiatric Facility Quality Reporting Rule on Tobacco Treatment	28013270	Impact of the 2015 CMS Inpatient Psychiatric Facility Quality Reporting Rule on Tobacco Treatment	Carrillo S, Nazir N, Howser E, Shenkman L, Laxson M, Scheuermann TS, Richter KP.	Nicotine Tob Res. 2017 Aug 1;19(8):976-982. doi: 10.1093/ntr/ntw386.	Carrillo S	Nicotine Tob Res	2017	2016-12-26	PMC5896534		10.1093/ntr/ntw386
Handler JA (2012). In response to: Method of electronic health record documentation and quality of primary care	22842547	In response to: Method of electronic health record documentation and quality of primary care	Handler JA, Adams JG.	J Am Med Inform Assoc. 2012 Nov-Dec;19(6):1120-1. doi: 10.1136/amiajnl-2012-001149. Epub 2012 Jul 28.	Handler JA	J Am Med Inform Assoc	2012	2012-07-31	PMC3534472		10.1136/amiajnl-2012-001149
Campbell K (2017). Use of a Digital Modified Checklist for Autism in Toddlers - Revised with Follow-up to Improve Quality of Screening for Autism	28161199	Use of a Digital Modified Checklist for Autism in Toddlers - Revised with Follow-up to Improve Quality of Screening for Autism	Campbell K, Carpenter KLH, Espinosa S, Hashemi J, Qiu Q, Tepper M, Calderbank R, Sapiro G, Egger HL, Baker JP, Dawson G.	J Pediatr. 2017 Apr;183:133-139.e1. doi: 10.1016/j.jpeds.2017.01.021. Epub 2017 Feb 1.	Campbell K	J Pediatr	2017	2017-02-06	PMC5397992	NIHMS848882	10.1016/j.jpeds.2017.01.021
Lukoff J (2017). Minimizing Medical Radiation Exposure by Incorporating a New Radiation "Vital Sign" into the Electronic Medical Record: Quality of Care and Patient Safety	29035181	Minimizing Medical Radiation Exposure by Incorporating a New Radiation "Vital Sign" into the Electronic Medical Record: Quality of Care and Patient Safety	Lukoff J, Olmos J.	Perm J. 2017;21:17-007. doi: 10.7812/TPP/17-007.	Lukoff J	Perm J	2017	2017-10-17	PMC5638638		10.7812/TPP/17-007
van Poelgeest R (2015). The Association between eHealth Capabilities and the Quality and Safety of Health Care in the Netherlands: Comparison of HIMSS Analytics EMRAM data with Elsevier's 'The Best Hospitals' data	26242750	The Association between eHealth Capabilities and the Quality and Safety of Health Care in the Netherlands: Comparison of HIMSS Analytics EMRAM data with Elsevier's 'The Best Hospitals' data	van Poelgeest R, Heida JP, Pettit L, de Leeuw RJ, Schrijvers G.	J Med Syst. 2015 Sep;39(9):90. doi: 10.1007/s10916-015-0274-7. Epub 2015 Aug 5.	van Poelgeest R	J Med Syst	2015	2015-08-06	PMC4525186		10.1007/s10916-015-0274-7
Watkins M (2021). ResultsMyWay: combining Fast Healthcare Interoperability Resources (FHIR), Clinical Quality Language (CQL), and informational resources to create a newborn screening application	34457177	ResultsMyWay: combining Fast Healthcare Interoperability Resources (FHIR), Clinical Quality Language (CQL), and informational resources to create a newborn screening application	Watkins M, Au A, Vuong T, Wallis H, Hart K, Rohrwasser A, Eilbeck K.	AMIA Jt Summits Transl Sci Proc. 2021 May 17;2021:615-623. eCollection 2021.	Watkins M	AMIA Jt Summits Transl Sci Proc	2021	2021-08-30	PMC8378617
McCullough JS (2013). Do electronic medical records improve diabetes quality in physician practices?	23448111	Do electronic medical records improve diabetes quality in physician practices?	McCullough JS, Christianson J, Leerapan B.	Am J Manag Care. 2013 Feb;19(2):144-9.	McCullough JS	Am J Manag Care	2013	2013-03-02
Horberg MA (2020). Beyond the HIV Care Continuum and Viral Suppression: Broadening the Scope of Quality Metrics for Total HIV Patient Care	33147087	Beyond the HIV Care Continuum and Viral Suppression: Broadening the Scope of Quality Metrics for Total HIV Patient Care	Horberg MA, Certa JM, Rubenstein KB, Hurley LB, Satre DD, Kadlecik PM, Silverberg MJ.	AIDS Patient Care STDS. 2020 Nov;34(11):461-469. doi: 10.1089/apc.2020.0145.	Horberg MA	AIDS Patient Care STDS	2020	2020-11-04	PMC7698986		10.1089/apc.2020.0145
Raebel MA (2020). Technology-Enabled Outreach to Patients Taking High-Risk Medications Reduces a Quality Gap in Completion of Clinical Laboratory Testing	31107176	Technology-Enabled Outreach to Patients Taking High-Risk Medications Reduces a Quality Gap in Completion of Clinical Laboratory Testing	Raebel MA, Shetterly SM, Bhardwaja B, Sterrett AT, Schroeder EB, Chorny J, Hagen TP, Silverman DJ, Astles R, Lubin IM.	Popul Health Manag. 2020 Feb;23(1):3-11. doi: 10.1089/pop.2019.0033. Epub 2019 May 20.	Raebel MA	Popul Health Manag	2020	2019-05-21	PMC6954341	NIHMS1064730	10.1089/pop.2019.0033
Porter JB (2017). Improving Care With a Portfolio of Physician-Led Cancer Quality Measures at an Academic Center	28727487	Improving Care With a Portfolio of Physician-Led Cancer Quality Measures at an Academic Center	Porter JB, Rosenthal EL, Winget M, Smith AS, Seshadri SB, Vetteth Y, Kiamanesh EF, Badwe A, Advani RH, Buyyounouski MK, Coutre S, Dirbas F, Divi V, Dorigo O, Ganjoo KN, Johnston LJ, Recht LD, Shrager JB, Skinner EC, Swetter SM, Visser BC, Blayney DW.	J Oncol Pract. 2017 Aug;13(8):e673-e682. doi: 10.1200/JOP.2017.021139. Epub 2017 Jul 20.	Porter JB	J Oncol Pract	2017	2017-07-21	PMC5880618	NIHMS952410	10.1200/JOP.2017.021139
Turner S (2011). Quality control procedures for genome-wide association studies	21234875	Quality control procedures for genome-wide association studies	Turner S, Armstrong LL, Bradford Y, Carlson CS, Crawford DC, Crenshaw AT, de Andrade M, Doheny KF, Haines JL, Hayes G, Jarvik G, Jiang L, Kullo IJ, Li R, Ling H, Manolio TA, Matsumoto M, McCarty CA, McDavid AN, Mirel DB, Paschall JE, Pugh EW, Rasmussen LV, Wilke RA, Zuvich RL, Ritchie MD.	Curr Protoc Hum Genet. 2011 Jan;Chapter 1:Unit1.19. doi: 10.1002/0471142905.hg0119s68.	Turner S	Curr Protoc Hum Genet	2011	2011-01-15	PMC3066182	NIHMS262648	10.1002/0471142905.hg0119s68
Medverd JR (2013). Advanced medical imaging protocol workflow-a flexible electronic solution to optimize process efficiency, care quality and patient safety in the National VA Enterprise	23288437	Advanced medical imaging protocol workflow-a flexible electronic solution to optimize process efficiency, care quality and patient safety in the National VA Enterprise	Medverd JR, Cross NM, Font F, Casertano A.	J Digit Imaging. 2013 Aug;26(4):643-50. doi: 10.1007/s10278-012-9563-6.	Medverd JR	J Digit Imaging	2013	2013-01-05	PMC3705021		10.1007/s10278-012-9563-6
Centers for Medicare and Medicaid Services (CMS), HHS (2015). Medicare Program; Hospital Inpatient Prospective Payment Systems for Acute Care Hospitals and the Long-Term Care Hospital Prospective Payment System Policy Changes and Fiscal Year 2016 Rates; Revisions of Quality Reporting Requirements for Specific Providers, Including Changes Related to the Electronic Health Record Incentive Program; …	26292371	Medicare Program; Hospital Inpatient Prospective Payment Systems for Acute Care Hospitals and the Long-Term Care Hospital Prospective Payment System Policy Changes and Fiscal Year 2016 Rates; Revisions of Quality Reporting Requirements for Specific Providers, Including Changes Related to the Electronic Health Record Incentive Program; Extensions of the Medicare-Dependent, Small Rural Hospital Pro…	Centers for Medicare and Medicaid Services (CMS), HHS.	Fed Regist. 2015 Aug 17;80(158):49325-886.	Centers for Medicare and Medicaid Services (CMS), HHS	Fed Regist	2015	2015-08-22
Ryan AM (2013). Small physician practices in new york needed sustained help to realize gains in quality from use of electronic health records	23297271	Small physician practices in new york needed sustained help to realize gains in quality from use of electronic health records	Ryan AM, Bishop TF, Shih S, Casalino LP.	Health Aff (Millwood). 2013 Jan;32(1):53-62. doi: 10.1377/hlthaff.2012.0742.	Ryan AM	Health Aff (Millwood)	2013	2013-01-09	PMC3864096	NIHMS512346	10.1377/hlthaff.2012.0742
Brown JS (2013). Data quality assessment for comparative effectiveness research in distributed data networks	23793049	Data quality assessment for comparative effectiveness research in distributed data networks	Brown JS, Kahn M, Toh S.	Med Care. 2013 Aug;51(8 Suppl 3):S22-9. doi: 10.1097/MLR.0b013e31829b1e2c.	Brown JS	Med Care	2013	2013-06-25	PMC4306391	NIHMS491345	10.1097/MLR.0b013e31829b1e2c
Kurani SS (2021). Association Between Area-Level Socioeconomic Deprivation and Diabetes Care Quality in US Primary Care Practices	34964856	Association Between Area-Level Socioeconomic Deprivation and Diabetes Care Quality in US Primary Care Practices	Kurani SS, Lampman MA, Funni SA, Giblon RE, Inselman JW, Shah ND, Allen S, Rushlow D, McCoy RG.	JAMA Netw Open. 2021 Dec 1;4(12):e2138438. doi: 10.1001/jamanetworkopen.2021.38438.	Kurani SS	JAMA Netw Open	2021	2021-12-29	PMC8717098		10.1001/jamanetworkopen.2021.38438
Dunbar-Yaffe R (2021). Impact of an internal medicine nocturnist service on care of patients with cancer at a large Canadian teaching hospital: a quality-improvement study	34145049	Impact of an internal medicine nocturnist service on care of patients with cancer at a large Canadian teaching hospital: a quality-improvement study	Dunbar-Yaffe R, Wu RC, Oza A, Lee-Kim V, Cram P.	CMAJ Open. 2021 Jun 18;9(2):E667-E672. doi: 10.9778/cmajo.20200167. Print 2021 Apr-Jun.	Dunbar-Yaffe R	CMAJ Open	2021	2021-06-19	PMC8248558		10.9778/cmajo.20200167
Benkert R (2014). Diabetes and hypertension quality measurement in four safety-net sites: lessons learned after implementation of the same commercial electronic health record	25298815	Diabetes and hypertension quality measurement in four safety-net sites: lessons learned after implementation of the same commercial electronic health record	Benkert R, Dennehy P, White J, Hamilton A, Tanner C, Pohl JM.	Appl Clin Inform. 2014 Aug 20;5(3):757-72. doi: 10.4338/ACI-2014-03-RA-0019. eCollection 2014.	Benkert R	Appl Clin Inform	2014	2014-10-10	PMC4187092		10.4338/ACI-2014-03-RA-0019
Goldstein SL (2016). A sustained quality improvement program reduces nephrotoxic medication-associated acute kidney injury	27217196	A sustained quality improvement program reduces nephrotoxic medication-associated acute kidney injury	Goldstein SL, Mottes T, Simpson K, Barclay C, Muething S, Haslam DB, Kirkendall ES.	Kidney Int. 2016 Jul;90(1):212-21. doi: 10.1016/j.kint.2016.03.031. Epub 2016 May 21.	Goldstein SL	Kidney Int	2016	2016-05-25			10.1016/j.kint.2016.03.031
Djalali S (2014). Swiss quality and outcomes framework: quality indicators for diabetes management in Swiss primary care based on electronic medical records	24603324	Swiss quality and outcomes framework: quality indicators for diabetes management in Swiss primary care based on electronic medical records	Djalali S, Frei A, Tandjung R, Baltensperger A, Rosemann T.	Gerontology. 2014;60(3):263-73. doi: 10.1159/000357370. Epub 2014 Feb 28.	Djalali S	Gerontology	2014	2014-03-08			10.1159/000357370
Dale CR (2012). Association between hospital volume and network membership and an analgesia, sedation and delirium order set quality score: a cohort study	22709540	Association between hospital volume and network membership and an analgesia, sedation and delirium order set quality score: a cohort study	Dale CR, Hayden SJ, Treggiari MM, Curtis JR, Seymour CW, Yanez ND 3rd, Fan VS.	Crit Care. 2012 Jun 18;16(3):R106. doi: 10.1186/cc11390.	Dale CR	Crit Care	2012	2012-06-20	PMC3580663		10.1186/cc11390
Gold JA (2015). Quality Improvement, Health Information Technology, and the Shift to Pay for Value	27073831	Quality Improvement, Health Information Technology, and the Shift to Pay for Value	Gold JA.	WMJ. 2015 Jun;114(3):121-2.	Gold JA	WMJ	2015	2016-04-14
Joseph JM (2015). Assessing Diabetes Care Disparities with Ambulatory Care Quality Measures	25523494	Assessing Diabetes Care Disparities with Ambulatory Care Quality Measures	Joseph JM, Johnson PJ, Wholey DR, Frederick ML.	Health Serv Res. 2015 Aug;50(4):1250-64. doi: 10.1111/1475-6773.12277. Epub 2014 Dec 18.	Joseph JM	Health Serv Res	2015	2014-12-20	PMC4545357		10.1111/1475-6773.12277
Kvale MN (2015). Genotyping Informatics and Quality Control for 100,000 Subjects in the Genetic Epidemiology Research on Adult Health and Aging (GERA) Cohort	26092718	Genotyping Informatics and Quality Control for 100,000 Subjects in the Genetic Epidemiology Research on Adult Health and Aging (GERA) Cohort	Kvale MN, Hesselson S, Hoffmann TJ, Cao Y, Chan D, Connell S, Croen LA, Dispensa BP, Eshragh J, Finn A, Gollub J, Iribarren C, Jorgenson E, Kushi LH, Lao R, Lu Y, Ludwig D, Mathauda GK, McGuire WB, Mei G, Miles S, Mittman M, Patil M, Quesenberry CP Jr, Ranatunga D, Rowell S, Sadler M, Sakoda LC, Shapero M, Shen L, Shenoy T, Smethurst D, Somkin CP, Van Den Eeden SK, Walter L, Wan E, Webster T, Whi…	Genetics. 2015 Aug;200(4):1051-60. doi: 10.1534/genetics.115.178905. Epub 2015 Jun 19.	Kvale MN	Genetics	2015	2015-06-21	PMC4574249		10.1534/genetics.115.178905
Kraynik SE (2014). Implantable cardioverter defibrillator deactivation: a hospice quality improvement initiative	24480530	Implantable cardioverter defibrillator deactivation: a hospice quality improvement initiative	Kraynik SE, Casarett DJ, Corcoran AM.	J Pain Symptom Manage. 2014 Sep;48(3):471-7. doi: 10.1016/j.jpainsymman.2013.09.010. Epub 2014 Jan 28.	Kraynik SE	J Pain Symptom Manage	2014	2014-02-01			10.1016/j.jpainsymman.2013.09.010
Greiver M (2011). Using a data entry clerk to improve data quality in primary care electronic medical records: a pilot study	22828579	Using a data entry clerk to improve data quality in primary care electronic medical records: a pilot study	Greiver M, Barnsley J, Aliarzadeh B, Krueger P, Moineddin R, Butt DA, Dolabchian E, Jaakkimainen L, Keshavjee K, White D, Kaplan D; North Toronto Research Network (NorTReN).	Inform Prim Care. 2011;19(4):241-50. doi: 10.14236/jhi.v19i4.819.	Greiver M	Inform Prim Care	2011	2012-07-26			10.14236/jhi.v19i4.819
Doubova SV (2015). Quality of care for children with upper respiratory infections at Mexican family medicine clinics	29421142	Quality of care for children with upper respiratory infections at Mexican family medicine clinics	Doubova SV, Perez-Cuevas R, Balandrán-Duarte DA, Rendón-Macías ME.	Bol Med Hosp Infant Mex. 2015 Jul-Aug;72(4):235-241. doi: 10.1016/j.bmhimx.2015.07.003. Epub 2015 Sep 26.	Doubova SV	Bol Med Hosp Infant Mex	2015	2018-02-09			10.1016/j.bmhimx.2015.07.003
Li L (2023). A Novel Approach to Delivering Evidence-based, High-quality Care in Psychiatry Through an Electronic Integrated Care Pathway (eICP) Pilot	36840898	A Novel Approach to Delivering Evidence-based, High-quality Care in Psychiatry Through an Electronic Integrated Care Pathway (eICP) Pilot	Li L, Kruger M, Kim N, Ong S, Riley S, Cameron K, Koslosky K, Rhodes D.	Psychiatr Q. 2023 Jun;94(2):103-111. doi: 10.1007/s11126-023-10016-z. Epub 2023 Feb 25.	Li L	Psychiatr Q	2023	2023-02-25	PMC9959944		10.1007/s11126-023-10016-z
Ancker JS (2017). Expanding access to high-quality plain-language patient education information through context-specific hyperlinks	28269821	Expanding access to high-quality plain-language patient education information through context-specific hyperlinks	Ancker JS, Mauer E, Hauser D, Calman N.	AMIA Annu Symp Proc. 2017 Feb 10;2016:277-284. eCollection 2016.	Ancker JS	AMIA Annu Symp Proc	2017	2017-03-09	PMC5333247
Chung AE (2016). Leveraging Emerging Technologies and the "Internet of Things" to Improve the Quality of Cancer Care	27624946	Leveraging Emerging Technologies and the "Internet of Things" to Improve the Quality of Cancer Care	Chung AE, Jensen RE, Basch EM.	J Oncol Pract. 2016 Oct;12(10):863-866. doi: 10.1200/JOP.2016.015784. Epub 2016 Sep 30.	Chung AE	J Oncol Pract	2016	2016-09-15	PMC5063188		10.1200/JOP.2016.015784
Sims SA (2012). Electronic quality measurement predicts outcomes in community acquired pneumonia	23304362	Electronic quality measurement predicts outcomes in community acquired pneumonia	Sims SA, Dale JA, Johnson TJ, Christensen K, Ward E.	AMIA Annu Symp Proc. 2012;2012:876-81. Epub 2012 Nov 3.	Sims SA	AMIA Annu Symp Proc	2012	2013-01-11	PMC3540483
Singh K (2022). Collaborative Quality Improvement Strategy in Secondary Prevention of Cardiovascular Disease in India: Findings from a Multi-Stakeholder, Qualitative Study using Consolidated Framework for Implementation Research (CFIR)	36382156	Collaborative Quality Improvement Strategy in Secondary Prevention of Cardiovascular Disease in India: Findings from a Multi-Stakeholder, Qualitative Study using Consolidated Framework for Implementation Research (CFIR)	Singh K, Huffman MD, Johnson LCM, Tandon N, Prabhakaran D, Mendenhall E.	Glob Heart. 2022 Oct 11;17(1):72. doi: 10.5334/gh.1161. eCollection 2022.	Singh K	Glob Heart	2022	2022-11-16	PMC9562780		10.5334/gh.1161
Berger ZD (2013). Electronic health records and ambulatory quality	23625268	Electronic health records and ambulatory quality	Berger ZD.	J Gen Intern Med. 2013 Sep;28(9):1132. doi: 10.1007/s11606-013-2474-5.	Berger ZD	J Gen Intern Med	2013	2013-04-30	PMC3744299		10.1007/s11606-013-2474-5
Rakotz MK (2014). A technology-based quality innovation to identify undiagnosed hypertension among active primary care patients	25024244	A technology-based quality innovation to identify undiagnosed hypertension among active primary care patients	Rakotz MK, Ewigman BG, Sarav M, Ross RE, Robicsek A, Konchak CW, Gavagan TF, Baker DW, Hyman DJ, Anderson KP, Masi CM.	Ann Fam Med. 2014 Jul;12(4):352-8. doi: 10.1370/afm.1665.	Rakotz MK	Ann Fam Med	2014	2014-07-16	PMC4096473		10.1370/afm.1665
Malone K (2016). A quality improvement initiative to increase pneumococcal vaccination coverage among children after kidney transplant	27334506	A quality improvement initiative to increase pneumococcal vaccination coverage among children after kidney transplant	Malone K, Clark S, Palmer JA, Lopez S, Pradhan M, Furth S, Kim J, Fisher B, Laskin B.	Pediatr Transplant. 2016 Sep;20(6):783-9. doi: 10.1111/petr.12742. Epub 2016 Jun 22.	Malone K	Pediatr Transplant	2016	2016-06-24	PMC4993651	NIHMS790096	10.1111/petr.12742
Neugaard BI (2011). Quality of care for veterans with chronic diseases: performance on quality indicators, medication use and adherence, and health care utilization	21091367	Quality of care for veterans with chronic diseases: performance on quality indicators, medication use and adherence, and health care utilization	Neugaard BI, Priest JL, Burch SP, Cantrell CR, Foulis PR.	Popul Health Manag. 2011 Apr;14(2):99-106. doi: 10.1089/pop.2010.0020. Epub 2010 Nov 23.	Neugaard BI	Popul Health Manag	2011	2010-11-25	PMC3128447		10.1089/pop.2010.0020
Gurvitz M (2013). Building quality indicators to improve care for adults with congenital heart disease	24076490	Building quality indicators to improve care for adults with congenital heart disease	Gurvitz M, Marelli A, Mangione-Smith R, Jenkins K.	J Am Coll Cardiol. 2013 Dec 10;62(23):2244-53. doi: 10.1016/j.jacc.2013.07.099. Epub 2013 Sep 27.	Gurvitz M	J Am Coll Cardiol	2013	2013-10-01	PMC3855882	NIHMS528019	10.1016/j.jacc.2013.07.099
Wacker J (2015). Perceived barriers to computerised quality documentation during anaesthesia: a survey of anaesthesia staff	25971791	Perceived barriers to computerised quality documentation during anaesthesia: a survey of anaesthesia staff	Wacker J, Steurer J, Manser T, Leisinger E, Stocker R, Mols G.	BMC Anesthesiol. 2015 Jan 31;15:13. doi: 10.1186/1471-2253-15-13.	Wacker J	BMC Anesthesiol	2015	2015-05-15	PMC4429922		10.1186/1471-2253-15-13
Centers for Medicare & Medicaid Services (CMS), HHS (2012). Medicare and Medicaid programs: Hospital Outpatient Prospective Payment and Ambulatory Surgical Center Payment Systems and Quality Reporting Programs; electronic reporting pilot; Inpatient Rehabilitation Facilities Quality Reporting Program; revision to Quality Improvement Organization regulations. Final rule with comment period	23155551	Medicare and Medicaid programs: Hospital Outpatient Prospective Payment and Ambulatory Surgical Center Payment Systems and Quality Reporting Programs; electronic reporting pilot; Inpatient Rehabilitation Facilities Quality Reporting Program; revision to Quality Improvement Organization regulations. Final rule with comment period	Centers for Medicare & Medicaid Services (CMS), HHS.	Fed Regist. 2012 Nov 15;77(221):68209-565.	Centers for Medicare & Medicaid Services (CMS), HHS	Fed Regist	2012	2012-11-20
Ren N (2021). Measuring Quality of Care for Ischemic Stroke Treated With Acute Reperfusion Therapy in Japan - The Close The Gap-Stroke	33229795	Measuring Quality of Care for Ischemic Stroke Treated With Acute Reperfusion Therapy in Japan - The Close The Gap-Stroke	Ren N, Nishimura A, Kurogi A, Nishimura K, Matsuo R, Ogasawara K, Hashimoto Y, Higashi T, Sakai N, Toyoda K, Shiokawa Y, Tominaga T, Miyachi S, Kada A, Abe K, Ono K, Matsumizu K, Arimura K, Kitazono T, Miyamoto S, Minematsu K, Iihara K.	Circ J. 2021 Jan 25;85(2):201-209. doi: 10.1253/circj.CJ-20-0639. Epub 2020 Nov 20.	Ren N	Circ J	2021	2020-11-24			10.1253/circj.CJ-20-0639
Kahn MG (2010). Quantifying clinical data quality using relative gold standards	21347000	Quantifying clinical data quality using relative gold standards	Kahn MG, Eliason BB, Bathurst J.	AMIA Annu Symp Proc. 2010 Nov 13;2010:356-60.	Kahn MG	AMIA Annu Symp Proc	2010	2011-02-25	PMC3041459
Skyttberg N (2016). How to improve vital sign data quality for use in clinical decision support systems? A qualitative study in nine Swedish emergency departments	27260476	How to improve vital sign data quality for use in clinical decision support systems? A qualitative study in nine Swedish emergency departments	Skyttberg N, Vicente J, Chen R, Blomqvist H, Koch S.	BMC Med Inform Decis Mak. 2016 Jun 4;16:61. doi: 10.1186/s12911-016-0305-4.	Skyttberg N	BMC Med Inform Decis Mak	2016	2016-06-05	PMC4893236		10.1186/s12911-016-0305-4
Afshar AS (2021). An exploratory data quality analysis of time series physiologic signals using a large-scale intensive care unit database	34350392	An exploratory data quality analysis of time series physiologic signals using a large-scale intensive care unit database	Afshar AS, Li Y, Chen Z, Chen Y, Lee JH, Irani D, Crank A, Singh D, Kanter M, Faraday N, Kharrazi H.	JAMIA Open. 2021 Aug 2;4(3):ooab057. doi: 10.1093/jamiaopen/ooab057. eCollection 2021 Jul.	Afshar AS	JAMIA Open	2021	2021-08-05	PMC8327372		10.1093/jamiaopen/ooab057
Coleman JJ (2013). Missed medication doses in hospitalised patients: a descriptive account of quality improvement measures and time series analysis	23744995	Missed medication doses in hospitalised patients: a descriptive account of quality improvement measures and time series analysis	Coleman JJ, Hodson J, Brooks HL, Rosser D.	Int J Qual Health Care. 2013 Oct;25(5):564-72. doi: 10.1093/intqhc/mzt044. Epub 2013 Jun 5.	Coleman JJ	Int J Qual Health Care	2013	2013-06-08	PMC3786625		10.1093/intqhc/mzt044
van Doorn-Klomberg AL (2014). Organizational determinants of high-quality routine diabetes care	25264939	Organizational determinants of high-quality routine diabetes care	van Doorn-Klomberg AL, Braspenning JC, Wolters RJ, Bouma M, de Grauw WJ, Wensing M.	Scand J Prim Health Care. 2014 Sep;32(3):124-31. doi: 10.3109/02813432.2014.960252. Epub 2014 Sep 29.	van Doorn-Klomberg AL	Scand J Prim Health Care	2014	2014-09-30	PMC4206557		10.3109/02813432.2014.960252
Seong D (2021). Fast Healthcare Interoperability Resources (FHIR)-Based Quality Information Exchange for Clinical Next-Generation Sequencing Genomic Testing: Implementation Study	33908889	Fast Healthcare Interoperability Resources (FHIR)-Based Quality Information Exchange for Clinical Next-Generation Sequencing Genomic Testing: Implementation Study	Seong D, Jung S, Bae S, Chung J, Son DS, Yi BK.	J Med Internet Res. 2021 Apr 28;23(4):e26261. doi: 10.2196/26261.	Seong D	J Med Internet Res	2021	2021-04-28	PMC8116992		10.2196/26261
Wallace LA (2023). Improving Communication in the Medical Intensive Care Unit Through Standardization of Handoff Format: A Quality Improvement Project	37457856	Improving Communication in the Medical Intensive Care Unit Through Standardization of Handoff Format: A Quality Improvement Project	Wallace LA, Schuder KK, Loeslie V, Hanson AC, Ongubo C, Chiarelly E, Schalla G, Meek KH, Springer D.	Mayo Clin Proc Innov Qual Outcomes. 2023 Jul 10;7(4):301-308. doi: 10.1016/j.mayocpiqo.2023.05.006. eCollection 2023 Aug.	Wallace LA	Mayo Clin Proc Innov Qual Outcomes	2023	2023-07-17	PMC10345749		10.1016/j.mayocpiqo.2023.05.006
Magnan EM (2018). Stratifying Patients with Diabetes into Clinically Relevant Groups by Combination of Chronic Conditions to Identify Gaps in Quality of Care	27861829	Stratifying Patients with Diabetes into Clinically Relevant Groups by Combination of Chronic Conditions to Identify Gaps in Quality of Care	Magnan EM, Bolt DM, Greenlee RT, Fink J, Smith MA.	Health Serv Res. 2018 Feb;53(1):450-468. doi: 10.1111/1475-6773.12607. Epub 2016 Nov 13.	Magnan EM	Health Serv Res	2018	2016-11-19	PMC5785301		10.1111/1475-6773.12607
Waitman LR (2011). Expressing observations from electronic medical record flowsheets in an i2b2 based clinical data repository to support research and quality improvement	22195209	Expressing observations from electronic medical record flowsheets in an i2b2 based clinical data repository to support research and quality improvement	Waitman LR, Warren JJ, Manos EL, Connolly DW.	AMIA Annu Symp Proc. 2011;2011:1454-63. Epub 2011 Oct 22.	Waitman LR	AMIA Annu Symp Proc	2011	2011-12-24	PMC3243191
Stierer TL (2020). Big data: mind your Ps and Qs-the importance of precision and quality in data validation	31992426	Big data: mind your Ps and Qs-the importance of precision and quality in data validation	Stierer TL.	J Clin Sleep Med. 2020 Feb 15;16(2):161-162. doi: 10.5664/jcsm.8260. Epub 2020 Jan 13.	Stierer TL	J Clin Sleep Med	2020	2020-01-30	PMC7053019		10.5664/jcsm.8260
Wennberg S (2019). Providing quality data in health care - almost perfect inter-rater agreement in the Norwegian tonsil surgery register	30616535	Providing quality data in health care - almost perfect inter-rater agreement in the Norwegian tonsil surgery register	Wennberg S, Karlsen LA, Stalfors J, Bratt M, Bugten V.	BMC Med Res Methodol. 2019 Jan 7;19(1):6. doi: 10.1186/s12874-018-0651-2.	Wennberg S	BMC Med Res Methodol	2019	2019-01-09	PMC6323706		10.1186/s12874-018-0651-2
Laique SN (2021). Application of optical character recognition with natural language processing for large-scale quality metric data extraction in colonoscopy reports	32891620	Application of optical character recognition with natural language processing for large-scale quality metric data extraction in colonoscopy reports	Laique SN, Hayat U, Sarvepalli S, Vaughn B, Ibrahim M, McMichael J, Qaiser KN, Burke C, Bhatt A, Rhodes C, Rizk MK.	Gastrointest Endosc. 2021 Mar;93(3):750-757. doi: 10.1016/j.gie.2020.08.038. Epub 2020 Sep 3.	Laique SN	Gastrointest Endosc	2021	2020-09-06	PMC8794764	NIHMS1769241	10.1016/j.gie.2020.08.038
Kosari S (2019). Quality improvement of prescribing safety: a pilot study in primary care using UK electronic health records	31558521	Quality improvement of prescribing safety: a pilot study in primary care using UK electronic health records	Kosari S, Deeks LS, Goss J, Naunton M.	Br J Gen Pract. 2019 Sep 26;69(687):490. doi: 10.3399/bjgp19X705725. Print 2019 Oct.	Kosari S	Br J Gen Pract	2019	2019-09-28	PMC6774683		10.3399/bjgp19X705725
Ellis B (2011). Perceptions on the quality of records received via the GP2GP electronic transfer service: pilot online questionnaire study	22828578	Perceptions on the quality of records received via the GP2GP electronic transfer service: pilot online questionnaire study	Ellis B, Howard J, Dedman D, Hawking M.	Inform Prim Care. 2011;19(4):233-40. doi: 10.14236/jhi.v19i4.818.	Ellis B	Inform Prim Care	2011	2012-07-26			10.14236/jhi.v19i4.818
Rhudy C (2019). Improving patient portal enrolment in an academic resident continuity clinic: quality improvement made simple	31206051	Improving patient portal enrolment in an academic resident continuity clinic: quality improvement made simple	Rhudy C, Broxterman J, Stewart S, Weaver V, Gibson C, Shankweiler C, Comfort B, Lowry B.	BMJ Open Qual. 2019 Apr 25;8(2):e000430. doi: 10.1136/bmjoq-2018-000430. eCollection 2019.	Rhudy C	BMJ Open Qual	2019	2019-06-18	PMC6542548		10.1136/bmjoq-2018-000430
Yoon D (2016). Conversion and Data Quality Assessment of Electronic Health Record Data at a Korean Tertiary Teaching Hospital to a Common Data Model for Distributed Network Research	26893951	Conversion and Data Quality Assessment of Electronic Health Record Data at a Korean Tertiary Teaching Hospital to a Common Data Model for Distributed Network Research	Yoon D, Ahn EK, Park MY, Cho SY, Ryan P, Schuemie MJ, Shin D, Park H, Park RW.	Healthc Inform Res. 2016 Jan;22(1):54-8. doi: 10.4258/hir.2016.22.1.54. Epub 2016 Jan 31.	Yoon D	Healthc Inform Res	2016	2016-02-20	PMC4756059		10.4258/hir.2016.22.1.54
Nallapeta N (2020). Deprescribing Proton Pump Inhibitors in an Academic, Primary Care Clinic: Quality Improvement Project	32091449	Deprescribing Proton Pump Inhibitors in an Academic, Primary Care Clinic: Quality Improvement Project	Nallapeta N, Reynolds JL, Bakhai S.	J Clin Gastroenterol. 2020 Nov/Dec;54(10):864-870. doi: 10.1097/MCG.0000000000001317.	Nallapeta N	J Clin Gastroenterol	2020	2020-02-25	PMC7426248	NIHMS1552264	10.1097/MCG.0000000000001317
Miran SM (2021). Using multivariate long short-term memory neural network to detect aberrant signals in health data for quality assurance	33401168	Using multivariate long short-term memory neural network to detect aberrant signals in health data for quality assurance	Miran SM, Nelson SJ, Redd D, Zeng-Treitler Q.	Int J Med Inform. 2021 Mar;147:104368. doi: 10.1016/j.ijmedinf.2020.104368. Epub 2020 Dec 16.	Miran SM	Int J Med Inform	2021	2021-01-05	PMC9518650	NIHMS1657574	10.1016/j.ijmedinf.2020.104368
Askelson NM (2019). Implementation Challenges and Opportunities Related to HPV Vaccination Quality Improvement in Primary Care Clinics in a Rural State	31102115	Implementation Challenges and Opportunities Related to HPV Vaccination Quality Improvement in Primary Care Clinics in a Rural State	Askelson NM, Ryan G, Seegmiller L, Pieper F, Kintigh B, Callaghan D.	J Community Health. 2019 Aug;44(4):790-795. doi: 10.1007/s10900-019-00676-z.	Askelson NM	J Community Health	2019	2019-05-19	PMC6934039	NIHMS1060614	10.1007/s10900-019-00676-z
Monda J (2012). Data integrity module for data quality assurance within an e-health system in sub-Saharan Africa	22150637	Data integrity module for data quality assurance within an e-health system in sub-Saharan Africa	Monda J, Keipeer J, Were MC.	Telemed J E Health. 2012 Jan-Feb;18(1):5-10. doi: 10.1089/tmj.2010.0224. Epub 2011 Dec 7.	Monda J	Telemed J E Health	2012	2011-12-14	PMC3717196		10.1089/tmj.2010.0224
Alex F B (2018). Exhaustively Characterizing a Patient Cohort by Prevalence of EMR Facts: a Generalized, Vendor-Agnostic Method for Quality Control and Research	29854110	Exhaustively Characterizing a Patient Cohort by Prevalence of EMR Facts: a Generalized, Vendor-Agnostic Method for Quality Control and Research	Alex F B, Olin GP, Bos A, Tirado-Ramos A, Kittrell P, Jackson C.	AMIA Annu Symp Proc. 2018 Apr 16;2017:458-464. eCollection 2017.	Alex F B	AMIA Annu Symp Proc	2018	2018-06-02	PMC5977562
Viangteeravat T (2014). Giving raw data a chance to talk: a demonstration of exploratory visual analytics with a pediatric research database using Microsoft Live Labs Pivot to promote cohort discovery, research, and quality assessment	24808811	Giving raw data a chance to talk: a demonstration of exploratory visual analytics with a pediatric research database using Microsoft Live Labs Pivot to promote cohort discovery, research, and quality assessment	Viangteeravat T, Nagisetty NS.	Perspect Health Inf Manag. 2014 Jan 1;11(Winter):1d. eCollection 2014.	Viangteeravat T	Perspect Health Inf Manag	2014	2014-05-09	PMC3995483
Price-Haywood EG (2016). Collaborative Depression Care in a Safety Net Medical Home: Facilitators and Barriers to Quality Improvement	26087153	Collaborative Depression Care in a Safety Net Medical Home: Facilitators and Barriers to Quality Improvement	Price-Haywood EG, Dunn-Lombard D, Harden-Barrios J, Lefante JJ.	Popul Health Manag. 2016 Feb;19(1):46-55. doi: 10.1089/pop.2015.0016. Epub 2015 Jun 18.	Price-Haywood EG	Popul Health Manag	2016	2015-06-19	PMC4770843		10.1089/pop.2015.0016
Mody N (2016). It's the quality that counts: audit of the quality of transfer information for patients moving their HIV care between units	27594051	It's the quality that counts: audit of the quality of transfer information for patients moving their HIV care between units	Mody N, Nixon E, Buckingham T, Churchill D.	HIV Med. 2016 Oct;17(9):708. doi: 10.1111/hiv.12370.	Mody N	HIV Med	2016	2016-09-06			10.1111/hiv.12370
COVID-19 and Cancer Consortium. Electronic address: jeremy.warner@vumc.org (2020). A Systematic Framework to Rapidly Obtain Data on Patients with Cancer and COVID-19: CCC19 Governance, Protocol, and Quality Assurance	33176160	A Systematic Framework to Rapidly Obtain Data on Patients with Cancer and COVID-19: CCC19 Governance, Protocol, and Quality Assurance	COVID-19 and Cancer Consortium. Electronic address: jeremy.warner@vumc.org; COVID-19 and Cancer Consortium.	Cancer Cell. 2020 Dec 14;38(6):761-766. doi: 10.1016/j.ccell.2020.10.022. Epub 2020 Oct 29.	COVID-19 and Cancer Consortium. Electronic address: jeremy.warner@vumc.org	Cancer Cell	2020	2020-11-11	PMC7598547		10.1016/j.ccell.2020.10.022
Nyamulani N (2018). The quality of hand-written operative notes in a surgical unit at Queen Elizabeth Central Hospital (QECH), Malawi: A prospective completed audit loop study	30627334	The quality of hand-written operative notes in a surgical unit at Queen Elizabeth Central Hospital (QECH), Malawi: A prospective completed audit loop study	Nyamulani N, Mulwafu W.	Malawi Med J. 2018 Jun;30(2):86-89. doi: 10.4314/mmj.v30i2.6.	Nyamulani N	Malawi Med J	2018	2019-01-11	PMC6307062		10.4314/mmj.v30i2.6
Jones CD (2017). Hospital to Post-Acute Care Facility Transfers: Identifying Targets for Information Exchange Quality Improvement	27815110	Hospital to Post-Acute Care Facility Transfers: Identifying Targets for Information Exchange Quality Improvement	Jones CD, Cumbler E, Honigman B, Burke RE, Boxer RS, Levy C, Coleman EA, Wald HL.	J Am Med Dir Assoc. 2017 Jan;18(1):70-73. doi: 10.1016/j.jamda.2016.09.009. Epub 2016 Nov 1.	Jones CD	J Am Med Dir Assoc	2017	2016-11-06	PMC6004319	NIHMS972754	10.1016/j.jamda.2016.09.009
Dentler K (2014). Influence of data quality on computed Dutch hospital quality indicators: a case study in colorectal cancer surgery	24721489	Influence of data quality on computed Dutch hospital quality indicators: a case study in colorectal cancer surgery	Dentler K, Cornet R, ten Teije A, Tanis P, Klinkenbijl J, Tytgat K, de Keizer N.	BMC Med Inform Decis Mak. 2014 Apr 11;14:32. doi: 10.1186/1472-6947-14-32.	Dentler K	BMC Med Inform Decis Mak	2014	2014-04-12	PMC4004502		10.1186/1472-6947-14-32
Raju GS (2015). Natural language processing as an alternative to manual reporting of colonoscopy quality metrics	25910665	Natural language processing as an alternative to manual reporting of colonoscopy quality metrics	Raju GS, Lum PJ, Slack RS, Thirumurthi S, Lynch PM, Miller E, Weston BR, Davila ML, Bhutani MS, Shafi MA, Bresalier RS, Dekovich AA, Lee JH, Guha S, Pande M, Blechacz B, Rashid A, Routbort M, Shuttlesworth G, Mishra L, Stroehlein JR, Ross WA.	Gastrointest Endosc. 2015 Sep;82(3):512-9. doi: 10.1016/j.gie.2015.01.049. Epub 2015 Apr 22.	Raju GS	Gastrointest Endosc	2015	2015-04-26	PMC4540652	NIHMS686001	10.1016/j.gie.2015.01.049
Yazdany J (2016). Rheumatology Informatics System for Effectiveness: A National Informatics-Enabled Registry for Quality Improvement	27696755	Rheumatology Informatics System for Effectiveness: A National Informatics-Enabled Registry for Quality Improvement	Yazdany J, Bansback N, Clowse M, Collier D, Law K, Liao KP, Michaud K, Morgan EM, Oates JC, Orozco C, Reimold A, Simard JF, Myslinski R, Kazi S.	Arthritis Care Res (Hoboken). 2016 Dec;68(12):1866-1873. doi: 10.1002/acr.23089.	Yazdany J	Arthritis Care Res (Hoboken)	2016	2016-10-04	PMC5125872	NIHMS817481	10.1002/acr.23089
Chiang JH (2010). Automated evaluation of electronic discharge notes to assess quality of care for cardiovascular diseases using Medical Language Extraction and Encoding System (MedLEE)	20442141	Automated evaluation of electronic discharge notes to assess quality of care for cardiovascular diseases using Medical Language Extraction and Encoding System (MedLEE)	Chiang JH, Lin JW, Yang CW.	J Am Med Inform Assoc. 2010 May-Jun;17(3):245-52. doi: 10.1136/jamia.2009.000182.	Chiang JH	J Am Med Inform Assoc	2010	2010-05-06	PMC2995708		10.1136/jamia.2009.000182
Walling AM (2016). Palliative Care Specialist Consultation Is Associated With Supportive Care Quality in Advanced Cancer	27401515	Palliative Care Specialist Consultation Is Associated With Supportive Care Quality in Advanced Cancer	Walling AM, Tisnado D, Ettner SL, Asch SM, Dy SM, Pantoja P, Lee M, Ahluwalia SC, Schreibeis-Baum H, Malin JL, Lorenz KA.	J Pain Symptom Manage. 2016 Oct;52(4):507-514. doi: 10.1016/j.jpainsymman.2016.04.005. Epub 2016 Jul 9.	Walling AM	J Pain Symptom Manage	2016	2016-07-13	PMC5173291	NIHMS801837	10.1016/j.jpainsymman.2016.04.005
Parker RF (2014). The effect of using a shared electronic health record on quality of care in people with type 2 diabetes	24876452	The effect of using a shared electronic health record on quality of care in people with type 2 diabetes	Parker RF, Mohamed AZ, Hassoun SA, Miles S, Fernando DJ.	J Diabetes Sci Technol. 2014 Sep;8(5):1064-5. doi: 10.1177/1932296814536880. Epub 2014 May 25.	Parker RF	J Diabetes Sci Technol	2014	2014-05-31	PMC4455372		10.1177/1932296814536880
Payne TH (2018). Using voice to create inpatient progress notes: effects on note timeliness, quality, and physician satisfaction	31984334	Using voice to create inpatient progress notes: effects on note timeliness, quality, and physician satisfaction	Payne TH, Alonso WD, Markiel JA, Lybarger K, Lordon R, Yetisgen M, Zech JM, White AA.	JAMIA Open. 2018 Sep 12;1(2):218-226. doi: 10.1093/jamiaopen/ooy036. eCollection 2018 Oct.	Payne TH	JAMIA Open	2018	2020-01-28	PMC6951907		10.1093/jamiaopen/ooy036
Barritt AW (2010). Improving the quality of procedure-specific operation reports in orthopaedic surgery	19995491	Improving the quality of procedure-specific operation reports in orthopaedic surgery	Barritt AW, Clark L, Cohen AM, Hosangadi-Jayedev N, Gibb PA.	Ann R Coll Surg Engl. 2010 Mar;92(2):159-62. doi: 10.1308/003588410X12518836439245. Epub 2009 Dec 7.	Barritt AW	Ann R Coll Surg Engl	2010	2009-12-10	PMC3025226		10.1308/003588410X12518836439245
Wang JJ (2014). Factors related to clinical quality improvement for small practices using an EHR	25287906	Factors related to clinical quality improvement for small practices using an EHR	Wang JJ, Cha J, Sebek KM, McCullough CM, Parsons AS, Singer J, Shih SC.	Health Serv Res. 2014 Dec;49(6):1729-46. doi: 10.1111/1475-6773.12243. Epub 2014 Oct 6.	Wang JJ	Health Serv Res	2014	2014-10-08	PMC4254122		10.1111/1475-6773.12243
Wen P (2022). A hybrid Chinese word segmentation model for quality management-related texts based on transfer learning	36206249	A hybrid Chinese word segmentation model for quality management-related texts based on transfer learning	Wen P, Feng L, Zhang T.	PLoS One. 2022 Oct 7;17(10):e0270154. doi: 10.1371/journal.pone.0270154. eCollection 2022.	Wen P	PLoS One	2022	2022-10-07	PMC9543942		10.1371/journal.pone.0270154
Ghosh A (2016). Perceptions of primary care staff on a regional data quality intervention in Australian general practice: a qualitative study	27112192	Perceptions of primary care staff on a regional data quality intervention in Australian general practice: a qualitative study	Ghosh A, McCarthy S, Halcomb E.	BMC Fam Pract. 2016 Apr 26;17:50. doi: 10.1186/s12875-016-0445-8.	Ghosh A	BMC Fam Pract	2016	2016-04-27	PMC4845375		10.1186/s12875-016-0445-8
Tipirneni R (2014). Measuring value in primary care: enhancing quality or checking the box?	25406764	Measuring value in primary care: enhancing quality or checking the box?	Tipirneni R, McMahon LF Jr.	Health Serv Res. 2014 Dec;49(6):1724-8. doi: 10.1111/1475-6773.12256.	Tipirneni R	Health Serv Res	2014	2014-11-20	PMC4254121		10.1111/1475-6773.12256
Iliffe S (2016). Improving palliative care in selected settings in England using quality indicators: a realist evaluation	27484414	Improving palliative care in selected settings in England using quality indicators: a realist evaluation	Iliffe S, Davies N, Manthorpe J, Crome P, Ahmedzai SH, Vernooij-Dassen M, Engels Y.	BMC Palliat Care. 2016 Aug 2;15:69. doi: 10.1186/s12904-016-0144-1.	Iliffe S	BMC Palliat Care	2016	2016-08-04	PMC4970274		10.1186/s12904-016-0144-1
Genes N (2013). Validating emergency department vital signs using a data quality engine for data warehouse	24403981	Validating emergency department vital signs using a data quality engine for data warehouse	Genes N, Chandra D, Ellis S, Baumlin K.	Open Med Inform J. 2013 Dec 13;7:34-9. doi: 10.2174/1874431101307010034. eCollection 2013.	Genes N	Open Med Inform J	2013	2014-01-10	PMC3881102		10.2174/1874431101307010034
Hester G (2019). Timely Data for Targeted Quality Improvement Interventions: Use of a Visual Analytics Dashboard for Bronchiolitis	30841007	Timely Data for Targeted Quality Improvement Interventions: Use of a Visual Analytics Dashboard for Bronchiolitis	Hester G, Lang T, Madsen L, Tambyraja R, Zenker P.	Appl Clin Inform. 2019 Jan;10(1):168-174. doi: 10.1055/s-0039-1679868. Epub 2019 Mar 6.	Hester G	Appl Clin Inform	2019	2019-03-07	PMC6402943		10.1055/s-0039-1679868
Oostendorp RAB (2019). We are missing more. An international measurable model of clinical reasoning using quality indicators and routinely collected data	31671045	We are missing more. An international measurable model of clinical reasoning using quality indicators and routinely collected data	Oostendorp RAB, Elvers JWH, Trijffel EV.	J Man Manip Ther. 2019 Dec;27(5):253-257. doi: 10.1080/10669817.2019.1648714.	Oostendorp RAB	J Man Manip Ther	2019	2019-11-01	PMC6830258		10.1080/10669817.2019.1648714
Mysore P (2021). Improving hepatitis B vaccination rates for advanced chronic kidney disease patients: a quality improvement initiative	33411114	Improving hepatitis B vaccination rates for advanced chronic kidney disease patients: a quality improvement initiative	Mysore P, Khinkar RM, McLaughlin D, Desai S, McMahon GM, Ulbricht C, Mendu ML.	Clin Exp Nephrol. 2021 May;25(5):501-508. doi: 10.1007/s10157-020-02013-4. Epub 2021 Jan 7.	Mysore P	Clin Exp Nephrol	2021	2021-01-07	PMC7788540		10.1007/s10157-020-02013-4
Sidky H (2023). Data quality considerations for evaluating COVID-19 treatments using real world data: learnings from the National COVID Cohort Collaborative (N3C)	36800930	Data quality considerations for evaluating COVID-19 treatments using real world data: learnings from the National COVID Cohort Collaborative (N3C)	Sidky H, Young JC, Girvin AT, Lee E, Shao YR, Hotaling N, Michael S, Wilkins KJ, Setoguchi S, Funk MJ; N3C Consortium.	BMC Med Res Methodol. 2023 Feb 17;23(1):46. doi: 10.1186/s12874-023-01839-2.	Sidky H	BMC Med Res Methodol	2023	2023-02-21	PMC9936475		10.1186/s12874-023-01839-2
Crain AL (2013). Designing and implementing research on a statewide quality improvement initiative: the DIAMOND study and initiative	22322100	Designing and implementing research on a statewide quality improvement initiative: the DIAMOND study and initiative	Crain AL, Solberg LI, Unützer J, Ohnsorg KA, Maciosek MV, Whitebird RR, Beck A, Molitor BA.	Med Care. 2013 Sep;51(9):e58-66. doi: 10.1097/MLR.0b013e318249d8a4.	Crain AL	Med Care	2013	2012-02-11	PMC3360981	NIHMS355348	10.1097/MLR.0b013e318249d8a4
Klein MD (2021). Increasing Hepatitis C Screening in a Federally Qualified Health Center: A Quality Improvement Initiative	34463670	Increasing Hepatitis C Screening in a Federally Qualified Health Center: A Quality Improvement Initiative	Klein MD, Harrington BJ, East J, Cunningham J, Ifill N, Santos JL.	J Healthc Qual. 2021 Sep-Oct 01;43(5):312-320. doi: 10.1097/JHQ.0000000000000278.	Klein MD	J Healthc Qual	2021	2021-08-31	PMC8415006	NIHMS1603649	10.1097/JHQ.0000000000000278
Li D (2012). Modeling and executing electronic health records driven phenotyping algorithms using the NQF Quality Data Model and JBoss® Drools Engine	23304325	Modeling and executing electronic health records driven phenotyping algorithms using the NQF Quality Data Model and JBoss® Drools Engine	Li D, Endle CM, Murthy S, Stancl C, Suesse D, Sottara D, Huff SM, Chute CG, Pathak J.	AMIA Annu Symp Proc. 2012;2012:532-41. Epub 2012 Nov 3.	Li D	AMIA Annu Symp Proc	2012	2013-01-11	PMC3540464
Kukhareva PV (2014). Clinical Decision Support-based Quality Measurement (CDS-QM) Framework: Prototype Implementation, Evaluation, and Future Directions	25954389	Clinical Decision Support-based Quality Measurement (CDS-QM) Framework: Prototype Implementation, Evaluation, and Future Directions	Kukhareva PV, Kawamoto K, Shields DE, Barfuss DT, Halley AM, Tippetts TJ, Warner PB, Bray BE, Staes CJ.	AMIA Annu Symp Proc. 2014 Nov 14;2014:825-34. eCollection 2014.	Kukhareva PV	AMIA Annu Symp Proc	2014	2015-05-09	PMC4419969
Ziegler LE (2018). Is palliative care support associated with better quality end-of-life care indicators for patients with advanced cancer? A retrospective cohort study	29386222	Is palliative care support associated with better quality end-of-life care indicators for patients with advanced cancer? A retrospective cohort study	Ziegler LE, Craigs CL, West RM, Carder P, Hurlow A, Millares-Martin P, Hall G, Bennett MI.	BMJ Open. 2018 Jan 31;8(1):e018284. doi: 10.1136/bmjopen-2017-018284.	Ziegler LE	BMJ Open	2018	2018-02-02	PMC5829853		10.1136/bmjopen-2017-018284
Gaweda AE (2018). Individualized anemia management in a dialysis facility - long-term utility as a single-center quality improvement experience	30049300	Individualized anemia management in a dialysis facility - long-term utility as a single-center quality improvement experience	Gaweda AE, Jacobs AA, Aronoff GR, Brier ME.	Clin Nephrol. 2018 Oct;90(4):276-285. doi: 10.5414/CN109499.	Gaweda AE	Clin Nephrol	2018	2018-07-28	PMC6350237		10.5414/CN109499
West DR (2012). Costs associated with data collection and reporting for diabetes quality improvement in primary care practices: a report from SNOCAP-USA	22570390	Costs associated with data collection and reporting for diabetes quality improvement in primary care practices: a report from SNOCAP-USA	West DR, Radcliff TA, Brown T, Cote MJ, Smith PC, Dickinson WP.	J Am Board Fam Med. 2012 May-Jun;25(3):275-82. doi: 10.3122/jabfm.2012.03.110049.	West DR	J Am Board Fam Med	2012	2012-05-10			10.3122/jabfm.2012.03.110049
Martirosyan L (2010). Methods to identify the target population: implications for prescribing quality indicators	20504307	Methods to identify the target population: implications for prescribing quality indicators	Martirosyan L, Arah OA, Haaijer-Ruskamp FM, Braspenning J, Denig P.	BMC Health Serv Res. 2010 May 26;10:137. doi: 10.1186/1472-6963-10-137.	Martirosyan L	BMC Health Serv Res	2010	2010-05-28	PMC2890640		10.1186/1472-6963-10-137
Tizifa TA (2021). Leveraging phone-based mobile technology to improve data quality at health facilities in rural Malawi: a best practice project	33906650	Leveraging phone-based mobile technology to improve data quality at health facilities in rural Malawi: a best practice project	Tizifa TA, Nkhono W, Mtengula S, van Vugt M, Munn Z, Kabaghe AN.	Malar J. 2021 Apr 27;20(1):203. doi: 10.1186/s12936-021-03742-x.	Tizifa TA	Malar J	2021	2021-04-28	PMC8077781		10.1186/s12936-021-03742-x
Furness BW (2020). Transforming Primary Care for Lesbian, Gay, Bisexual, and Transgender People: A Collaborative Quality Improvement Initiative	32661029	Transforming Primary Care for Lesbian, Gay, Bisexual, and Transgender People: A Collaborative Quality Improvement Initiative	Furness BW, Goldhammer H, Montalvo W, Gagnon K, Bifulco L, Lentine D, Anderson D.	Ann Fam Med. 2020 Jul;18(4):292-302. doi: 10.1370/afm.2542.	Furness BW	Ann Fam Med	2020	2020-07-15	PMC7358016		10.1370/afm.2542
Kannan S (2020). Achieving Higher Levels of Efficiency in a Diabetes Outpatient Clinic With Improved Patient Care Quality Through the Use of Digital Clinical Assistant Software Application	31701756	Achieving Higher Levels of Efficiency in a Diabetes Outpatient Clinic With Improved Patient Care Quality Through the Use of Digital Clinical Assistant Software Application	Kannan S, Shivaprasad KS, Khadilkar K, Rajesh S, Sigamani A, Annapandian VM.	J Diabetes Sci Technol. 2020 Mar;14(2):496-498. doi: 10.1177/1932296819884338. Epub 2019 Nov 8.	Kannan S	J Diabetes Sci Technol	2020	2019-11-09	PMC7196860		10.1177/1932296819884338
Vanstone JR (2022). Using audit and feedback to encourage primary healthcare prescribers to record indications for antimicrobial prescriptions: a quality improvement initiative	35272999	Using audit and feedback to encourage primary healthcare prescribers to record indications for antimicrobial prescriptions: a quality improvement initiative	Vanstone JR, Patel S, Berry W, Degelman ML, Hanson C, Phillips C, Parker R.	BMJ Open Qual. 2022 Mar;11(1):e001760. doi: 10.1136/bmjoq-2021-001760.	Vanstone JR	BMJ Open Qual	2022	2022-03-11	PMC8915344		10.1136/bmjoq-2021-001760
Granger BB (2013). Missing signposts on the roadmap to quality: a call to improve medication adherence indicators in data collection for population research	24223556	Missing signposts on the roadmap to quality: a call to improve medication adherence indicators in data collection for population research	Granger BB, Rusincovitch SA, Avery S, Batch BC, Dunham AA, Feinglos MN, Kelly K, Pierre-Louis M, Spratt SE, Califf RM.	Front Pharmacol. 2013 Nov 7;4:139. doi: 10.3389/fphar.2013.00139. eCollection 2013.	Granger BB	Front Pharmacol	2013	2013-11-14	PMC3819628		10.3389/fphar.2013.00139
Sheth S (2021). Implementation of a Machine-Learning Algorithm in the Electronic Health Record for Targeted Screening for Familial Hypercholesterolemia: A Quality Improvement Study	34107738	Implementation of a Machine-Learning Algorithm in the Electronic Health Record for Targeted Screening for Familial Hypercholesterolemia: A Quality Improvement Study	Sheth S, Lee P, Bajaj A, Cuchel M, Hajj J, Soffer DE, Webb G, Hossain E, Borovskiy Y, Risman M, Myers KD, Wilemon KA, Rader DJ, Jacoby D.	Circ Cardiovasc Qual Outcomes. 2021 Jun;14(6):e007641. doi: 10.1161/CIRCOUTCOMES.120.007641. Epub 2021 Jun 10.	Sheth S	Circ Cardiovasc Qual Outcomes	2021	2021-06-10	PMC8204766		10.1161/CIRCOUTCOMES.120.007641
Hesse BW (2010). Outside the box: will information technology be a viable intervention to improve the quality of cancer care?	20386056	Outside the box: will information technology be a viable intervention to improve the quality of cancer care?	Hesse BW, Hanna C, Massett HA, Hesse NK.	J Natl Cancer Inst Monogr. 2010;2010(40):81-9. doi: 10.1093/jncimonographs/lgq004.	Hesse BW	J Natl Cancer Inst Monogr	2010	2010-04-14	PMC3482949		10.1093/jncimonographs/lgq004
Kamenetsky E (2021). Is a Mean Arterial Pressure Less Than 65 mm Hg an Appropriate Indicator of the Quality of Anesthesia Care?	33723192	Is a Mean Arterial Pressure Less Than 65 mm Hg an Appropriate Indicator of the Quality of Anesthesia Care?	Kamenetsky E, Hogue CW.	Anesth Analg. 2021 Apr 1;132(4):942-945. doi: 10.1213/ANE.0000000000005281.	Kamenetsky E	Anesth Analg	2021	2021-03-16	PMC7970395	NIHMS1638293	10.1213/ANE.0000000000005281
Galliher JM (2014). Do professional development programs for Maintenance of Certification (MOC) affect quality of patient care?	24390882	Do professional development programs for Maintenance of Certification (MOC) affect quality of patient care?	Galliher JM, Manning BK, Petterson SM, Dickinson LM, Brandt EC, Staton EW, Phillips RL, Pace WD.	J Am Board Fam Med. 2014 Jan-Feb;27(1):19-25. doi: 10.3122/jabfm.2014.01.130109.	Galliher JM	J Am Board Fam Med	2014	2014-01-07			10.3122/jabfm.2014.01.130109
O'Reilly GM (2020). Informing emergency care for COVID-19 patients: The COVID-19 Emergency Department Quality Improvement Project protocol	32255567	Informing emergency care for COVID-19 patients: The COVID-19 Emergency Department Quality Improvement Project protocol	O'Reilly GM, Mitchell RD, Noonan MP, Hiller R, Mitra B, Brichko L, Luckhoff C, Paton A, Smit V, Santamaria MJ, Cameron PA.	Emerg Med Australas. 2020 Jun;32(3):511-514. doi: 10.1111/1742-6723.13513. Epub 2020 Apr 21.	O'Reilly GM	Emerg Med Australas	2020	2020-04-08	PMC7262336		10.1111/1742-6723.13513
Bishop TF (2013). Pushing the outpatient quality envelope	23519384	Pushing the outpatient quality envelope	Bishop TF.	JAMA. 2013 Apr 3;309(13):1353-4. doi: 10.1001/jama.2013.1220.	Bishop TF	JAMA	2013	2013-03-23	PMC3773928	NIHMS512357	10.1001/jama.2013.1220
Tran AT (2010). Quality of care for patients with type 2 diabetes in general practice according to patients' ethnic background: a cross-sectional study from Oslo, Norway	20507647	Quality of care for patients with type 2 diabetes in general practice according to patients' ethnic background: a cross-sectional study from Oslo, Norway	Tran AT, Diep LM, Cooper JG, Claudi T, Straand J, Birkeland K, Ingskog W, Jenum AK.	BMC Health Serv Res. 2010 May 28;10:145. doi: 10.1186/1472-6963-10-145.	Tran AT	BMC Health Serv Res	2010	2010-05-29	PMC2887836		10.1186/1472-6963-10-145
Ryu HJ (2010). Asan medical information system for healthcare quality improvement	21818439	Asan medical information system for healthcare quality improvement	Ryu HJ, Kim WS, Lee JH, Min SW, Kim SJ, Lee YS, Lee YH, Nam SW, Eo GS, Seo SG, Nam MH.	Healthc Inform Res. 2010 Sep;16(3):191-7. doi: 10.4258/hir.2010.16.3.191. Epub 2010 Sep 30.	Ryu HJ	Healthc Inform Res	2010	2011-08-06	PMC3089858		10.4258/hir.2010.16.3.191
Rüdiger-Stürchler M (2010). Emergency physician intershift handover - can a dINAMO checklist speed it up and improve quality?	20927684	Emergency physician intershift handover - can a dINAMO checklist speed it up and improve quality?	Rüdiger-Stürchler M, Keller DI, Bingisser R.	Swiss Med Wkly. 2010 Sep 24;140:w13085. doi: 10.4414/smw.2010.13085. eCollection 2010.	Rüdiger-Stürchler M	Swiss Med Wkly	2010	2010-10-08			10.4414/smw.2010.13085
Sollie A (2016). Do GPs know their patients with cancer? Assessing the quality of cancer registration in Dutch primary care: a cross-sectional validation study	27633642	Do GPs know their patients with cancer? Assessing the quality of cancer registration in Dutch primary care: a cross-sectional validation study	Sollie A, Roskam J, Sijmons RH, Numans ME, Helsper CW.	BMJ Open. 2016 Sep 15;6(9):e012669. doi: 10.1136/bmjopen-2016-012669.	Sollie A	BMJ Open	2016	2016-09-17	PMC5030604		10.1136/bmjopen-2016-012669
Casati B (2012). Structured electronic template for histopathology reporting on colorectal carcinoma resections: five-year follow-up shows sustainable long-term quality improvement	22646273	Structured electronic template for histopathology reporting on colorectal carcinoma resections: five-year follow-up shows sustainable long-term quality improvement	Casati B, Bjugn R.	Arch Pathol Lab Med. 2012 Jun;136(6):652-6. doi: 10.5858/arpa.2011-0370-OA.	Casati B	Arch Pathol Lab Med	2012	2012-06-01			10.5858/arpa.2011-0370-OA
Bailey SR (2013). Diabetes care quality is highly correlated with patient panel characteristics	24204063	Diabetes care quality is highly correlated with patient panel characteristics	Bailey SR, O'Malley JP, Gold R, Heintzman J, Likumahuwa S, DeVoe JE.	J Am Board Fam Med. 2013 Nov-Dec;26(6):669-79. doi: 10.3122/jabfm.2013.06.130018.	Bailey SR	J Am Board Fam Med	2013	2013-11-09	PMC3922763	NIHMS551384	10.3122/jabfm.2013.06.130018
Wiemann CM (2015). Integrating an EMR-based Transition Planning Tool for CYSHCN at a Children's Hospital: A Quality Improvement Project to Increase Provider Use and Satisfaction	26209173	Integrating an EMR-based Transition Planning Tool for CYSHCN at a Children's Hospital: A Quality Improvement Project to Increase Provider Use and Satisfaction	Wiemann CM, Hergenroeder AC, Bartley KA, Sanchez-Fournier B, Hilliard ME, Warren LJ, Graham SC.	J Pediatr Nurs. 2015 Sep-Oct;30(5):776-87. doi: 10.1016/j.pedn.2015.05.024. Epub 2015 Jul 21.	Wiemann CM	J Pediatr Nurs	2015	2015-07-26	PMC4944386	NIHMS797810	10.1016/j.pedn.2015.05.024
Greiver M (2015). Using EMRs to fuel quality improvement	25609529	Using EMRs to fuel quality improvement	Greiver M, Drummond N, Birtwhistle R, Queenan J, Lambert-Lanning A, Jackson D.	Can Fam Physician. 2015 Jan;61(1):92, e68-9.	Greiver M	Can Fam Physician	2015	2015-01-23	PMC4301774
Bell EJ (2013). Information technology improves Emergency Department patient discharge instructions completeness and performance on a national quality measure: a quasi-experimental study	24454578	Information technology improves Emergency Department patient discharge instructions completeness and performance on a national quality measure: a quasi-experimental study	Bell EJ, Takhar SS, Beloff JR, Schuur JD, Landman AB.	Appl Clin Inform. 2013 Oct 23;4(4):499-514. doi: 10.4338/ACI-2013-07-RA-0046. eCollection 2013.	Bell EJ	Appl Clin Inform	2013	2014-01-24	PMC3885911		10.4338/ACI-2013-07-RA-0046
Cumin D (2013). Two open access, high-quality datasets from anesthetic records	22865672	Two open access, high-quality datasets from anesthetic records	Cumin D, Newton-Wade V, Harrison MJ, Merry AF.	J Am Med Inform Assoc. 2013 Jan 1;20(1):180-3. doi: 10.1136/amiajnl-2012-001087. Epub 2012 Aug 4.	Cumin D	J Am Med Inform Assoc	2013	2012-08-07	PMC3555334		10.1136/amiajnl-2012-001087
McDonald JE (2013). Server-based enterprise collaboration software improves safety and quality in high-volume PET/CT practice	24159008	Server-based enterprise collaboration software improves safety and quality in high-volume PET/CT practice	McDonald JE, Kessler MM, Hightower JL, Henry SD, Deloney LA.	J Nucl Med Technol. 2013 Dec;41(4):289-91. doi: 10.2967/jnmt.113.128033. Epub 2013 Oct 24.	McDonald JE	J Nucl Med Technol	2013	2013-10-26			10.2967/jnmt.113.128033
van Lieshout J (2012). Cardiovascular risk management in patients with coronary heart disease in primary care: variation across countries and practices. An observational study based on quality indicators	23035928	Cardiovascular risk management in patients with coronary heart disease in primary care: variation across countries and practices. An observational study based on quality indicators	van Lieshout J, Grol R, Campbell S, Falcoff H, Capell EF, Glehr M, Goldfracht M, Kumpusalo E, Künzi B, Ludt S, Petek D, Vanderstighelen V, Wensing M.	BMC Fam Pract. 2012 Oct 5;13:96. doi: 10.1186/1471-2296-13-96.	van Lieshout J	BMC Fam Pract	2012	2012-10-06	PMC3515459		10.1186/1471-2296-13-96
Shah SGS (2019). A Commentary on "Ensuring safe surgical care across resource settings via surgical outcomes data & quality improvement initiatives" (Int J Surg 2019 Aug 5. https://doi.org/ 10.1016/j.ijsu.2019.07.036)	31627012	A Commentary on "Ensuring safe surgical care across resource settings via surgical outcomes data & quality improvement initiatives" (Int J Surg 2019 Aug 5. https://doi.org/ 10.1016/j.ijsu.2019.07.036)	Shah SGS.	Int J Surg. 2019 Dec;72:14-15. doi: 10.1016/j.ijsu.2019.10.010. Epub 2019 Oct 15.	Shah SGS	Int J Surg	2019	2019-10-19			10.1016/j.ijsu.2019.10.010
Casciato A (2012). Are pediatric quality care measures too stringent?	22956704	Are pediatric quality care measures too stringent?	Casciato A, Angier H, Milano C, Gideonse N, Gold R, DeVoe J.	J Am Board Fam Med. 2012 Sep-Oct;25(5):686-93. doi: 10.3122/jabfm.2012.05.120041.	Casciato A	J Am Board Fam Med	2012	2012-09-08	PMC3565596	NIHMS419646	10.3122/jabfm.2012.05.120041
Curtiss FR (2010). Quality improvement opportunities in prescriber alert programs	20433220	Quality improvement opportunities in prescriber alert programs	Curtiss FR, Fairman KA.	J Manag Care Pharm. 2010 May;16(4):292-6. doi: 10.18553/jmcp.2010.16.4.292.	Curtiss FR	J Manag Care Pharm	2010	2010-05-04	PMC10437661		10.18553/jmcp.2010.16.4.292
Ferrario CM (2010). COSEHC global vascular risk management quality improvement program: rationale and design	21931496	COSEHC global vascular risk management quality improvement program: rationale and design	Ferrario CM, Moore MA, Bestermann W Jr, Colby C, Exuzides A, Simmons D, Panjabi S.	Vasc Health Risk Manag. 2010;6:1135-45. doi: 10.2147/VHRM.S13746. Epub 2010 Dec 13.	Ferrario CM	Vasc Health Risk Manag	2010	2011-09-21	PMC3169675		10.2147/VHRM.S13746
Owens B (2018). Family doctors call for guaranteed access to EMR data for research and quality improvement	29335269	Family doctors call for guaranteed access to EMR data for research and quality improvement	Owens B.	CMAJ. 2018 Jan 15;190(2):E60-E61. doi: 10.1503/cmaj.109-5543.	Owens B	CMAJ	2018	2018-01-17	PMC5770259		10.1503/cmaj.109-5543
Kern LM (2013). Electronic health records and ambulatory quality. The authors’ reply	23686508	Electronic health records and ambulatory quality. The authors’ reply	Kern LM, Kaushal R.	J Gen Intern Med. 2013 Sep;28(9):1133. doi: 10.1007/s11606-013-2475-4.	Kern LM	J Gen Intern Med	2013	2013-05-21	PMC3744305		10.1007/s11606-013-2475-4
Schau CJ (2014). A path to medical excellence: steps to improve quality at Asheville Medicine and Pediatrics	24830491	A path to medical excellence: steps to improve quality at Asheville Medicine and Pediatrics	Schau CJ, Rokaw N.	N C Med J. 2014 May-Jun;75(3):184-5.	Schau CJ	N C Med J	2014	2014-05-17
De Lusignan S (2016). In this issue - Don't make assumptions about integrated systems, data quality, utilisation of technology, or access to routine data	28059688	In this issue - Don't make assumptions about integrated systems, data quality, utilisation of technology, or access to routine data	De Lusignan S.	J Innov Health Inform. 2016 Dec 16;23(3):911. doi: 10.14236/jhi.v23i3.911.	De Lusignan S	J Innov Health Inform	2016	2017-01-07			10.14236/jhi.v23i3.911
Knight AW (2014). The eCollaborative: using a quality improvement collaborative to implement the National eHealth Record System in Australian primary care practices	24925685	The eCollaborative: using a quality improvement collaborative to implement the National eHealth Record System in Australian primary care practices	Knight AW, Szucs C, Dhillon M, Lembke T, Mitchell C.	Int J Qual Health Care. 2014 Aug;26(4):411-7. doi: 10.1093/intqhc/mzu059. Epub 2014 Jun 12.	Knight AW	Int J Qual Health Care	2014	2014-06-14	PMC4126615		10.1093/intqhc/mzu059
Gospodarevskaya E (2014). Call for discussion about the framework for categorizing economic evaluations of health information systems and assessing their quality	24107460	Call for discussion about the framework for categorizing economic evaluations of health information systems and assessing their quality	Gospodarevskaya E, Westbrook JI.	J Am Med Inform Assoc. 2014 Jan-Feb;21(1):190-1. doi: 10.1136/amiajnl-2013-002240. Epub 2013 Oct 9.	Gospodarevskaya E	J Am Med Inform Assoc	2014	2013-10-11	PMC3912708		10.1136/amiajnl-2013-002240
Leung S (2021). Monitoring the evolving impact of COVID-19 on institutional surgical services: imperative for quality improvement platforms	33640919	Monitoring the evolving impact of COVID-19 on institutional surgical services: imperative for quality improvement platforms	Leung S, Al-Omran M, Greco E, Qadura M, Wheatcroft M, Mamdani M, Gomez D, de Mestral C.	Br J Surg. 2021 Jan 27;108(1):e7-e8. doi: 10.1093/bjs/znaa016.	Leung S	Br J Surg	2021	2021-02-28	PMC7799285		10.1093/bjs/znaa016
Amoah AO (2013). Exploring performance on composite quality measures captured by electronic health records for a cohort of New York City clinical practices from 2009 to 2011	24551320	Exploring performance on composite quality measures captured by electronic health records for a cohort of New York City clinical practices from 2009 to 2011	Amoah AO, Amirfar S, Sebek K, Shih S, Wang J.	AMIA Annu Symp Proc. 2013 Nov 16;2013:30-9. eCollection 2013.	Amoah AO	AMIA Annu Symp Proc	2013	2014-02-20	PMC3900120
Burgos S (2013). Medical information technologies can increase quality and reduce costs	23644868	Medical information technologies can increase quality and reduce costs	Burgos S.	Clinics (Sao Paulo). 2013;68(3):425. doi: 10.6061/clinics/2013(03)le04.	Burgos S	Clinics (Sao Paulo)	2013	2013-05-07	PMC3611893		10.6061/clinics/2013(03)le04
Milani M (2012). Fast and slow information collection and quality communication	23372201	Fast and slow information collection and quality communication	Milani M.	Can Vet J. 2012 Aug;53(8):897-8.	Milani M	Can Vet J	2012	2013-02-02	PMC3398532
de Lusignan S (2010). Computerised routinely collected primary care data: essential for patient access to records, quality improvement and research	20491170	Computerised routinely collected primary care data: essential for patient access to records, quality improvement and research	de Lusignan S.	Inform Prim Care. 2010;18(1):5-7. doi: 10.14236/jhi.v18i1.748.	de Lusignan S	Inform Prim Care	2010	2010-05-25			10.14236/jhi.v18i1.748
Stone MA (2010). Quality is essential in diabetes disease registers	21396239	Quality is essential in diabetes disease registers	Stone MA.	Inform Prim Care. 2010;18(3):169-70. doi: 10.14236/jhi.v18i3.775.	Stone MA	Inform Prim Care	2010	2011-03-15			10.14236/jhi.v18i3.775
Manteufel L (2016). Certified EHRs Remain Central to Patient Care in CMS Quality Payment Program	29099560	Certified EHRs Remain Central to Patient Care in CMS Quality Payment Program	Manteufel L, Gold J.	WMJ. 2016 Aug;115(4):213-4.	Manteufel L	WMJ	2016	2017-11-04
Kontopantelis E (2012). Family doctor responses to changes in incentives for influenza immunization under the U.K. Quality and Outcomes Framework pay-for-performance scheme	22171997	Family doctor responses to changes in incentives for influenza immunization under the U.K. Quality and Outcomes Framework pay-for-performance scheme	Kontopantelis E, Doran T, Gravelle H, Goudie R, Siciliani L, Sutton M.	Health Serv Res. 2012 Jun;47(3 Pt 1):1117-36. doi: 10.1111/j.1475-6773.2011.01362.x. Epub 2011 Dec 15.	Kontopantelis E	Health Serv Res	2012	2011-12-17	PMC3423175		10.1111/j.1475-6773.2011.01362.x
Lee SJ (2011). Quality indicators for older adults: preventing unintended harms	21972311	Quality indicators for older adults: preventing unintended harms	Lee SJ, Walter LC.	JAMA. 2011 Oct 5;306(13):1481-2. doi: 10.1001/jama.2011.1418.	Lee SJ	JAMA	2011	2011-10-06	PMC3285267	NIHMS336410	10.1001/jama.2011.1418
Down JC (2011). Transparency makes for good quality health care	21220468	Transparency makes for good quality health care	Down JC.	CMAJ. 2011 Jan 11;183(1):84. doi: 10.1503/cmaj.111-2005.	Down JC	CMAJ	2011	2011-01-12	PMC3017265		10.1503/cmaj.111-2005
Bosko T (2016). Assessing the relationship between patient satisfaction and clinical quality in an ambulatory setting	27700474	Assessing the relationship between patient satisfaction and clinical quality in an ambulatory setting	Bosko T, Wilson K.	J Health Organ Manag. 2016 Oct 10;30(7):1063-1080. doi: 10.1108/JHOM-11-2015-0181.	Bosko T	J Health Organ Manag	2016	2016-10-05			10.1108/JHOM-11-2015-0181
Balicer RD (2015). Sustained Reduction in Health Disparities Achieved through Targeted Quality Improvement: One-Year Follow-up on a Three-Year Intervention	25787874	Sustained Reduction in Health Disparities Achieved through Targeted Quality Improvement: One-Year Follow-up on a Three-Year Intervention	Balicer RD, Hoshen M, Cohen-Stavi C, Shohat-Spitzer S, Kay C, Bitterman H, Lieberman N, Jacobson O, Shadmi E.	Health Serv Res. 2015 Dec;50(6):1891-909. doi: 10.1111/1475-6773.12300. Epub 2015 Mar 19.	Balicer RD	Health Serv Res	2015	2015-03-20	PMC4693854		10.1111/1475-6773.12300
Paxton EW (2012). The Kaiser Permanente implant registries: effect on patient safety, quality improvement, cost effectiveness, and research opportunities	22745614	The Kaiser Permanente implant registries: effect on patient safety, quality improvement, cost effectiveness, and research opportunities	Paxton EW, Inacio MC, Kiley ML.	Perm J. 2012 Spring;16(2):36-44. doi: 10.7812/TPP/12-008.	Paxton EW	Perm J	2012	2012-06-30	PMC3383159		10.7812/TPP/12-008
Khare R (2019). Design and Refinement of a Data Quality Assessment Workflow for a Large Pediatric Research Network	31531382	Design and Refinement of a Data Quality Assessment Workflow for a Large Pediatric Research Network	Khare R, Utidjian LH, Razzaghi H, Soucek V, Burrows E, Eckrich D, Hoyt R, Weinstein H, Miller MW, Soler D, Tucker J, Bailey LC.	EGEMS (Wash DC). 2019 Aug 1;7(1):36. doi: 10.5334/egems.294.	Khare R	EGEMS (Wash DC)	2019	2019-09-19	PMC6676917		10.5334/egems.294
Dziadkowiec O (2020). Improving the Quality and Design of Retrospective Clinical Outcome Studies that Utilize Electronic Health Records	37424712	Improving the Quality and Design of Retrospective Clinical Outcome Studies that Utilize Electronic Health Records	Dziadkowiec O, Durbin J, Muralidharan VJ, Novak M, Cornett B.	HCA Healthc J Med. 2020 Jun 27;1(3):131-138. doi: 10.36518/2689-0216.1094. eCollection 2020.	Dziadkowiec O	HCA Healthc J Med	2020	2023-07-10	PMC10324708		10.36518/2689-0216.1094
Simon J (2023). Reduced Accuracy of Intake Screening Questionnaires Tied to Quality Metrics	37748897	Reduced Accuracy of Intake Screening Questionnaires Tied to Quality Metrics	Simon J, Panzer J, Wright KM, Ekong A, Driscoll P, Mohanty N, Sinsky CA.	Ann Fam Med. 2023 Sep-Oct;21(5):444-447. doi: 10.1370/afm.3019.	Simon J	Ann Fam Med	2023	2023-09-25	PMC10519752		10.1370/afm.3019
Montgomery MP (2019). Association between pediatric asthma care quality and morbidity and English language proficiency in Ohio	29738270	Association between pediatric asthma care quality and morbidity and English language proficiency in Ohio	Montgomery MP, Allen ED, Thomas O, Robinson BF, Clark D, Connelly A, Mott JA, Conrey E.	J Asthma. 2019 Jun;56(6):603-610. doi: 10.1080/02770903.2018.1474364. Epub 2018 Jun 14.	Montgomery MP	J Asthma	2019	2018-05-09	PMC6985903	NIHMS1065060	10.1080/02770903.2018.1474364
Jaeger C (2017). Effectively reducing amylase testing using computer order entry in the emergency department: quality improvement without eliminating physician choice	29121848	Effectively reducing amylase testing using computer order entry in the emergency department: quality improvement without eliminating physician choice	Jaeger C, Sullivan P, Waymack J, Griffen DG.	J Innov Health Inform. 2017 Oct 6;24(3):907. doi: 10.14236/jhi.v24i3.907.	Jaeger C	J Innov Health Inform	2017	2017-11-11			10.14236/jhi.v24i3.907
Gupta S (2018). A Framework for Leveraging "Big Data" to Advance Epidemiology and Improve Quality: Design of the VA Colonoscopy Collaborative	29881762	A Framework for Leveraging "Big Data" to Advance Epidemiology and Improve Quality: Design of the VA Colonoscopy Collaborative	Gupta S, Liu L, Patterson OV, Earles A, Bustamante R, Gawron AJ, Thompson WK, Scuba W, Denhalter D, Martinez ME, Messer K, Fisher DA, Saini SD, DuVall SL, Chapman WW, Whooley MA, Kaltenbach T.	EGEMS (Wash DC). 2018 Apr 13;6(1):4. doi: 10.5334/egems.198.	Gupta S	EGEMS (Wash DC)	2018	2018-06-09	PMC5983017		10.5334/egems.198
Parchman ML (2020). The Ability of Practices to Report Clinical Quality Measures: More Evidence of the Size Paradox?	32675274	The Ability of Practices to Report Clinical Quality Measures: More Evidence of the Size Paradox?	Parchman ML, Anderson ML, Penfold RB, Kuo E, Dorr DA.	J Am Board Fam Med. 2020 Jul-Aug;33(4):620-625. doi: 10.3122/jabfm.2020.04.190369.	Parchman ML	J Am Board Fam Med	2020	2020-07-18	PMC7453756	NIHMS1621433	10.3122/jabfm.2020.04.190369
Ramirez AH (2022). The All of Us Research Program: Data quality, utility, and diversity	36033590	The All of Us Research Program: Data quality, utility, and diversity	Ramirez AH, Sulieman L, Schlueter DJ, Halvorson A, Qian J, Ratsimbazafy F, Loperena R, Mayo K, Basford M, Deflaux N, Muthuraman KN, Natarajan K, Kho A, Xu H, Wilkins C, Anton-Culver H, Boerwinkle E, Cicek M, Clark CR, Cohn E, Ohno-Machado L, Schully SD, Ahmedani BK, Argos M, Cronin RM, O'Donnell C, Fouad M, Goldstein DB, Greenland P, Hebbring SJ, Karlson EW, Khatri P, Korf B, Smoller JW, Sodeke S…	Patterns (N Y). 2022 Aug 12;3(8):100570. doi: 10.1016/j.patter.2022.100570. eCollection 2022 Aug 12.	Ramirez AH	Patterns (N Y)	2022	2022-08-29	PMC9403360		10.1016/j.patter.2022.100570
Wikström K (2019). Electronic Health Records as Valuable Data Sources in the Health Care Quality Improvement Process	31211180	Electronic Health Records as Valuable Data Sources in the Health Care Quality Improvement Process	Wikström K, Toivakka M, Rautiainen P, Tirkkonen H, Repo T, Laatikainen T.	Health Serv Res Manag Epidemiol. 2019 May 30;6:2333392819852879. doi: 10.1177/2333392819852879. eCollection 2019 Jan-Dec.	Wikström K	Health Serv Res Manag Epidemiol	2019	2019-06-19	PMC6545647		10.1177/2333392819852879
Carroll AR (2020). Know It When You See It: Identifying and Using Special Cause Variation for Quality Improvement	33051243	Know It When You See It: Identifying and Using Special Cause Variation for Quality Improvement	Carroll AR, Johnson DP.	Hosp Pediatr. 2020 Nov;10(11):e8-e10. doi: 10.1542/hpeds.2020-002303. Epub 2020 Oct 13.	Carroll AR	Hosp Pediatr	2020	2020-10-14	PMC7891129	NIHMS1665931	10.1542/hpeds.2020-002303
Sheehan R (2016). An audit of the quality of inpatient care for adults with learning disability in the UK	27091821	An audit of the quality of inpatient care for adults with learning disability in the UK	Sheehan R, Gandesha A, Hassiotis A, Gallagher P, Burnell M, Jones G, Kerr M, Hall I, Chaplin R, Crawford MJ.	BMJ Open. 2016 Apr 18;6(4):e010480. doi: 10.1136/bmjopen-2015-010480.	Sheehan R	BMJ Open	2016	2016-04-20	PMC4838729		10.1136/bmjopen-2015-010480
Coma E (2013). Creation of a synthetic indicator of quality of care as a clinical management standard in primary care	23450738	Creation of a synthetic indicator of quality of care as a clinical management standard in primary care	Coma E, Ferran M, Méndez L, Iglesias B, Fina F, Medina M.	Springerplus. 2013 Dec;2(1):51. doi: 10.1186/2193-1801-2-51. Epub 2013 Feb 13.	Coma E	Springerplus	2013	2013-03-02	PMC3581769		10.1186/2193-1801-2-51
Weiss ME (2011). Quality and cost analysis of nurse staffing, discharge preparation, and postdischarge utilization	21517836	Quality and cost analysis of nurse staffing, discharge preparation, and postdischarge utilization	Weiss ME, Yakusheva O, Bobay KL.	Health Serv Res. 2011 Oct;46(5):1473-94. doi: 10.1111/j.1475-6773.2011.01267.x. Epub 2011 Apr 21.	Weiss ME	Health Serv Res	2011	2011-04-27	PMC3207188		10.1111/j.1475-6773.2011.01267.x
Edwards ST (2019). Association of a Multisite Interprofessional Education Initiative With Quality of Primary Care	31747038	Association of a Multisite Interprofessional Education Initiative With Quality of Primary Care	Edwards ST, Hooker ER, Brienza R, O'Brien B, Kim H, Gilman S, Harada N, Gelberg L, Shull S, Niederhausen M, King S, Hulen E, Singh MK, Tuepker A.	JAMA Netw Open. 2019 Nov 1;2(11):e1915943. doi: 10.1001/jamanetworkopen.2019.15943.	Edwards ST	JAMA Netw Open	2019	2019-11-21	PMC6902823		10.1001/jamanetworkopen.2019.15943
Kilbourne AM (2018). Measuring and improving the quality of mental health care: a global perspective	29352529	Measuring and improving the quality of mental health care: a global perspective	Kilbourne AM, Beck K, Spaeth-Rublee B, Ramanuj P, O'Brien RW, Tomoyasu N, Pincus HA.	World Psychiatry. 2018 Feb;17(1):30-38. doi: 10.1002/wps.20482.	Kilbourne AM	World Psychiatry	2018	2018-01-21	PMC5775149		10.1002/wps.20482
Ramar P (2018). Utilizing Administrative Data to Focus Quality Improvement Efforts for Opioid Prescribing in an Integrated Health System	29881764	Utilizing Administrative Data to Focus Quality Improvement Efforts for Opioid Prescribing in an Integrated Health System	Ramar P, Roellinger DL, Ebbert JO, Lovely JK, Philpot LM.	EGEMS (Wash DC). 2018 May 10;6(1):6. doi: 10.5334/egems.203.	Ramar P	EGEMS (Wash DC)	2018	2018-06-09	PMC5982935		10.5334/egems.203
Johnson SG (2019). A Framework for Visualizing Data Quality for Predictive Models and Clinical Quality Measures	31259018	A Framework for Visualizing Data Quality for Predictive Models and Clinical Quality Measures	Johnson SG, Pruinelli L, Hoff A, Kumar V, Simon GJ, Steinbach M, Westra BL.	AMIA Jt Summits Transl Sci Proc. 2019 May 6;2019:630-638. eCollection 2019.	Johnson SG	AMIA Jt Summits Transl Sci Proc	2019	2019-07-02	PMC6568139
Ren N (2022). Associations Between Adherence to Evidence-Based, Stroke Quality Indicators and Outcomes of Acute Reperfusion Therapy	35971841	Associations Between Adherence to Evidence-Based, Stroke Quality Indicators and Outcomes of Acute Reperfusion Therapy	Ren N, Ogata S, Kiyoshige E, Nishimura K, Nishimura A, Matsuo R, Kitazono T, Higashi T, Ogasawara K, Iihara K; Close The Gap-Stroke, J-ASPECT Study Collaborators*.	Stroke. 2022 Nov;53(11):3359-3368. doi: 10.1161/STROKEAHA.121.038483. Epub 2022 Aug 16.	Ren N	Stroke	2022	2022-08-16	PMC9586826		10.1161/STROKEAHA.121.038483
Abu-Sultaneh S (2017). An Interprofessional Quality Improvement Initiative to Standardize Pediatric Extubation Readiness Assessment	28737600	An Interprofessional Quality Improvement Initiative to Standardize Pediatric Extubation Readiness Assessment	Abu-Sultaneh S, Hole AJ, Tori AJ, Benneyworth BD, Lutfi R, Mastropietro CW.	Pediatr Crit Care Med. 2017 Oct;18(10):e463-e471. doi: 10.1097/PCC.0000000000001285.	Abu-Sultaneh S	Pediatr Crit Care Med	2017	2017-07-25			10.1097/PCC.0000000000001285
Ryoo JJ (2014). Facility characteristics and quality of lung cancer care in an integrated health care system	24736065	Facility characteristics and quality of lung cancer care in an integrated health care system	Ryoo JJ, Malin JL, Ordin DL, Oishi SM, Kim B, Asch SM, He R, Gould MK.	J Thorac Oncol. 2014 Apr;9(4):447-55. doi: 10.1097/JTO.0000000000000108.	Ryoo JJ	J Thorac Oncol	2014	2014-04-17			10.1097/JTO.0000000000000108
Engel N (2022). EHR Data Quality Assessment Tools and Issue Reporting Workflows for the 'All of Us' Research Program Clinical Data Research Network	35854725	EHR Data Quality Assessment Tools and Issue Reporting Workflows for the 'All of Us' Research Program Clinical Data Research Network	Engel N, Wang H, Jiang X, Lau CY, Patterson J, Acharya N, Beaton M, Sulieman L, Pavinkurve N, Natarajan K.	AMIA Jt Summits Transl Sci Proc. 2022 May 23;2022:186-195. eCollection 2022.	Engel N	AMIA Jt Summits Transl Sci Proc	2022	2022-07-20	PMC9285158
McCarty CA (2018). Implementation of the MEDFRAT to Promote Quality Care and Decrease Falls in Community Hospital Emergency Rooms	29108693	Implementation of the MEDFRAT to Promote Quality Care and Decrease Falls in Community Hospital Emergency Rooms	McCarty CA, Woehrle TA, Waring SC, Taran AM, Kitch LA.	J Emerg Nurs. 2018 May;44(3):280-284. doi: 10.1016/j.jen.2017.10.007. Epub 2017 Nov 3.	McCarty CA	J Emerg Nurs	2018	2017-11-08			10.1016/j.jen.2017.10.007
De Simoni A (2022). Reducing short-acting beta-agonist overprescribing in asthma: lessons from a quality-improvement prescribing project in East London	35995577	Reducing short-acting beta-agonist overprescribing in asthma: lessons from a quality-improvement prescribing project in East London	De Simoni A, Hajmohammadi H, Pfeffer P, Cole J, Griffiths C, Hull SA.	Br J Gen Pract. 2022 Jun 14;72(722):e619-26. doi: 10.3399/BJGP.2021.0725. Online ahead of print.	De Simoni A	Br J Gen Pract	2022	2022-08-22	PMC9423045		10.3399/BJGP.2021.0725
Sanjuluca TH (2022). Quality of records in clinical forms of childbirth in the Maternity Hospital of Lubango, Angola	36099698	Quality of records in clinical forms of childbirth in the Maternity Hospital of Lubango, Angola	Sanjuluca TH, Almeida A, Correia R, Costas T.	Gac Sanit. 2022 Sep 10;37:102246. doi: 10.1016/j.gaceta.2022.102246. Online ahead of print.	Sanjuluca TH	Gac Sanit	2022	2022-09-13			10.1016/j.gaceta.2022.102246
Ivers N (2014). "My approach to this job is...one person at a time": Perceived discordance between population-level quality targets and patient-centred care	24627384	"My approach to this job is...one person at a time": Perceived discordance between population-level quality targets and patient-centred care	Ivers N, Barnsley J, Upshur R, Tu K, Shah B, Grimshaw J, Zwarenstein M.	Can Fam Physician. 2014 Mar;60(3):258-66.	Ivers N	Can Fam Physician	2014	2014-03-15	PMC3952764
Curtin-Bowen M (2022). Testing of a Risk-Standardized Complication Rate Electronic Clinical Quality Measure (eCQM) for Total Hip and/or Total Knee Arthroplasty	35308954	Testing of a Risk-Standardized Complication Rate Electronic Clinical Quality Measure (eCQM) for Total Hip and/or Total Knee Arthroplasty	Curtin-Bowen M, Li T, Pullman A, Businger A, Lipsitz S, Syrowatka A, Sainlaire M, Thai T, Lieberman J, Davis A, Blanchfield B, Bates DW, Dykes PC.	AMIA Annu Symp Proc. 2022 Feb 21;2021:352-361. eCollection 2021.	Curtin-Bowen M	AMIA Annu Symp Proc	2022	2022-03-21	PMC8861748
Mahmoud AS (2020). The impact of the implementation of a clinical decision support system on the quality of healthcare services in a primary care setting	33681044	The impact of the implementation of a clinical decision support system on the quality of healthcare services in a primary care setting	Mahmoud AS, Alkhenizan A, Shafiq M, Alsoghayer S.	J Family Med Prim Care. 2020 Dec 31;9(12):6078-6084. doi: 10.4103/jfmpc.jfmpc_1728_20. eCollection 2020 Dec.	Mahmoud AS	J Family Med Prim Care	2020	2021-03-08	PMC7928113		10.4103/jfmpc.jfmpc_1728_20
Curcin V (2014). Model-driven approach to data collection and reporting for quality improvement	24874182	Model-driven approach to data collection and reporting for quality improvement	Curcin V, Woodcock T, Poots AJ, Majeed A, Bell D.	J Biomed Inform. 2014 Dec;52:151-62. doi: 10.1016/j.jbi.2014.04.014. Epub 2014 May 27.	Curcin V	J Biomed Inform	2014	2014-05-31	PMC4266541		10.1016/j.jbi.2014.04.014
Margham T (2020). Reducing missed appointments in general practice: evaluation of a quality improvement programme in East London	33257461	Reducing missed appointments in general practice: evaluation of a quality improvement programme in East London	Margham T, Williams C, Steadman J, Hull S.	Br J Gen Pract. 2020 Dec 28;71(702):e31-e38. doi: 10.3399/bjgp20X713909. Print 2021 Jan.	Margham T	Br J Gen Pract	2020	2020-12-01	PMC7716879		10.3399/bjgp20X713909
Lee DJ (2018). Contemporary prostate cancer radiation therapy in the United States: Patterns of care and compliance with quality measures	30177030	Contemporary prostate cancer radiation therapy in the United States: Patterns of care and compliance with quality measures	Lee DJ, Barocas DA, Zhao Z, Huang LC, Koyama T, Resnick MJ, Conwill R, McCollum D, Cooperberg MR, Goodman M, Greenfield S, Hamilton AS, Hashibe M, Kaplan SH, Paddock LE, Stroup AM, Wu XC, Penson DF, Hoffman KE.	Pract Radiat Oncol. 2018 Sep-Oct;8(5):307-316. doi: 10.1016/j.prro.2018.04.009.	Lee DJ	Pract Radiat Oncol	2018	2018-09-05	PMC7492101	NIHMS1623107	10.1016/j.prro.2018.04.009
Rogers JR (2019). A Data Element-Function Conceptual Model for Data Quality Checks	31065558	A Data Element-Function Conceptual Model for Data Quality Checks	Rogers JR, Callahan TJ, Kang T, Bauck A, Khare R, Brown JS, Kahn MG, Weng C.	EGEMS (Wash DC). 2019 Apr 23;7(1):17. doi: 10.5334/egems.289.	Rogers JR	EGEMS (Wash DC)	2019	2019-05-09	PMC6484368		10.5334/egems.289
Heitmann MG (2016). Readmittance rates within seven days are preferable in quality measuring of emergency departments	27585528	Readmittance rates within seven days are preferable in quality measuring of emergency departments	Heitmann MG, Sarwary M, Larsen JJ, Tingleff J, Hansen-Schwartz J.	Dan Med J. 2016 Sep;63(9):A5267.	Heitmann MG	Dan Med J	2016	2016-09-03
Babrak LM (2022). RWD-Cockpit: Application for Quality Assessment of Real-world Data	35266872	RWD-Cockpit: Application for Quality Assessment of Real-world Data	Babrak LM, Smakaj E, Agac T, Asprion PM, Grimberg F, der Werf DV, van Ginkel EW, Tosoni DD, Clay I, Degen M, Brodbeck D, Natali EN, Schkommodau E, Miho E.	JMIR Form Res. 2022 Oct 18;6(10):e29920. doi: 10.2196/29920.	Babrak LM	JMIR Form Res	2022	2022-03-10	PMC9627468		10.2196/29920
Norgan AP (2020). Radio-Frequency Identification Specimen Tracking to Improve Quality in Anatomic Pathology	31246113	Radio-Frequency Identification Specimen Tracking to Improve Quality in Anatomic Pathology	Norgan AP, Simon KE, Feehan BA, Saari LL, Doppler JM, Welder GS, Sedarski JA, Yoch CT, Comfere NI, Martin JA, Bartholmai BJ, Reichard RR.	Arch Pathol Lab Med. 2020 Feb;144(2):189-195. doi: 10.5858/arpa.2019-0011-OA. Epub 2019 Jun 27.	Norgan AP	Arch Pathol Lab Med	2020	2019-06-28			10.5858/arpa.2019-0011-OA
Sibthorpe B (2017). Indicators for continuous quality improvement for otitis media in primary health care for Aboriginal and Torres Strait Islander children	28088980	Indicators for continuous quality improvement for otitis media in primary health care for Aboriginal and Torres Strait Islander children	Sibthorpe B, Agostino J, Coates H, Weeks S, Lehmann D, Wood M, Lannigan F, McAullay D.	Aust J Prim Health. 2017 Apr;23(1):1-9. doi: 10.1071/PY16096.	Sibthorpe B	Aust J Prim Health	2017	2017-01-17			10.1071/PY16096
Mundt MP (2015). Effects of primary care team social networks on quality of care and costs for patients with cardiovascular disease	25755035	Effects of primary care team social networks on quality of care and costs for patients with cardiovascular disease	Mundt MP, Gilchrist VJ, Fleming MF, Zakletskaia LI, Tuan WJ, Beasley JW.	Ann Fam Med. 2015 Mar;13(2):139-48. doi: 10.1370/afm.1754.	Mundt MP	Ann Fam Med	2015	2015-03-11	PMC4369607		10.1370/afm.1754
Atreja A (2015). Impact of the Mobile HealthPROMISE Platform on the Quality of Care and Quality of Life in Patients With Inflammatory Bowel Disease: Study Protocol of a Pragmatic Randomized Controlled Trial	25693610	Impact of the Mobile HealthPROMISE Platform on the Quality of Care and Quality of Life in Patients With Inflammatory Bowel Disease: Study Protocol of a Pragmatic Randomized Controlled Trial	Atreja A, Khan S, Rogers JD, Otobo E, Patel NP, Ullman T, Colombel JF, Moore S, Sands BE; HealthPROMISE Consortium Group.	JMIR Res Protoc. 2015 Feb 18;4(1):e23. doi: 10.2196/resprot.4042.	Atreja A	JMIR Res Protoc	2015	2015-02-20	PMC4376196		10.2196/resprot.4042
Pratt KJ (2020). Impact of an interdisciplinary malnutrition quality improvement project at a large metropolitan hospital	32213547	Impact of an interdisciplinary malnutrition quality improvement project at a large metropolitan hospital	Pratt KJ, Hernandez B, Blancato R, Blankenship J, Mitchell K.	BMJ Open Qual. 2020 Mar;9(1):e000735. doi: 10.1136/bmjoq-2019-000735.	Pratt KJ	BMJ Open Qual	2020	2020-03-28	PMC7170540		10.1136/bmjoq-2019-000735
Skolarus TA (2012). Understanding fragmentation of prostate cancer survivorship care: implications for cost and quality	22370955	Understanding fragmentation of prostate cancer survivorship care: implications for cost and quality	Skolarus TA, Zhang Y, Hollenbeck BK.	Cancer. 2012 Jun 1;118(11):2837-45. doi: 10.1002/cncr.26601. Epub 2011 Oct 5.	Skolarus TA	Cancer	2012	2012-02-29	PMC4860006	NIHMS485453	10.1002/cncr.26601
Pines AR (2020). Identifying and Addressing Barriers to Systemic Thrombolysis for Acute Ischemic Stroke in the Inpatient Setting: A Quality Improvement Initiative	33367211	Identifying and Addressing Barriers to Systemic Thrombolysis for Acute Ischemic Stroke in the Inpatient Setting: A Quality Improvement Initiative	Pines AR, Das DM, Bhatt SK, Shiue HJ, Dawit S, Vanderhye VK, Sands KA.	Mayo Clin Proc Innov Qual Outcomes. 2020 Dec 10;4(6):657-666. doi: 10.1016/j.mayocpiqo.2020.07.009. eCollection 2020 Dec.	Pines AR	Mayo Clin Proc Innov Qual Outcomes	2020	2020-12-28	PMC7749238		10.1016/j.mayocpiqo.2020.07.009
van Poelgeest R (2021). Medical Specialists' Perspectives on the Influence of Electronic Medical Record Use on the Quality of Hospital Care: Semistructured Interview Study	34704955	Medical Specialists' Perspectives on the Influence of Electronic Medical Record Use on the Quality of Hospital Care: Semistructured Interview Study	van Poelgeest R, Schrijvers A, Boonstra A, Roes K.	JMIR Hum Factors. 2021 Oct 27;8(4):e27671. doi: 10.2196/27671.	van Poelgeest R	JMIR Hum Factors	2021	2021-10-27	PMC8581752		10.2196/27671
Soley N (2023). Risk for Poor Post-Operative Quality of Life Among Wearable Use Subgroups in an All of Us Research Cohort	36540962	Risk for Poor Post-Operative Quality of Life Among Wearable Use Subgroups in an All of Us Research Cohort	Soley N, Song S, Flaks-Manov N, Taylor CO.	Pac Symp Biocomput. 2023;28:31-42.	Soley N	Pac Symp Biocomput	2023	2022-12-21	PMC9798526	NIHMS1852982
Erwin Johnson C (2022). De-identified data quality assessment approaches by data vendors who license data to healthcare and life sciences researchers	36339052	De-identified data quality assessment approaches by data vendors who license data to healthcare and life sciences researchers	Erwin Johnson C, Colquhoun D, Ruppar DA, Vetter S.	JAMIA Open. 2022 Nov 2;5(4):ooac093. doi: 10.1093/jamiaopen/ooac093. eCollection 2022 Dec.	Erwin Johnson C	JAMIA Open	2022	2022-11-07	PMC9629893		10.1093/jamiaopen/ooac093
Breidenbach C (2021). Could existing infrastructure for using patient-reported outcomes as quality measures also be used for individual care in patients with colorectal cancer?	33975586	Could existing infrastructure for using patient-reported outcomes as quality measures also be used for individual care in patients with colorectal cancer?	Breidenbach C, Kowalski C, Wesselmann S, Sibert NT.	BMC Health Serv Res. 2021 May 11;21(1):448. doi: 10.1186/s12913-021-06457-6.	Breidenbach C	BMC Health Serv Res	2021	2021-05-12	PMC8111716		10.1186/s12913-021-06457-6
Mimmo L (2022). Inequities in quality and safety outcomes for hospitalized children with intellectual disability	34562021	Inequities in quality and safety outcomes for hospitalized children with intellectual disability	Mimmo L, Harrison R, Travaglia J, Hu N, Woolfenden S.	Dev Med Child Neurol. 2022 Mar;64(3):314-322. doi: 10.1111/dmcn.15066. Epub 2021 Sep 25.	Mimmo L	Dev Med Child Neurol	2022	2021-09-25	PMC9293445		10.1111/dmcn.15066
Griffin BR (2019). Continuous Renal Replacement Therapy Dosing in Critically Ill Patients: A Quality Improvement Initiative	31540789	Continuous Renal Replacement Therapy Dosing in Critically Ill Patients: A Quality Improvement Initiative	Griffin BR, Thomson A, Yoder M, Francis I, Ambruso S, Bregman A, Feller M, Johnson-Bortolotto S, King C, Bonnes D, Dufficy L, Wu C, Bansal A, Tad-Y D, Faubel S, Jalal D.	Am J Kidney Dis. 2019 Dec;74(6):727-735. doi: 10.1053/j.ajkd.2019.06.013. Epub 2019 Sep 17.	Griffin BR	Am J Kidney Dis	2019	2019-09-22	PMC6939344	NIHMS1064980	10.1053/j.ajkd.2019.06.013
Richardson JE (2015). Public Perspectives of Mobile Phones' Effects on Healthcare Quality and Medical Data Security and Privacy: A 2-Year Nationwide Survey	26958246	Public Perspectives of Mobile Phones' Effects on Healthcare Quality and Medical Data Security and Privacy: A 2-Year Nationwide Survey	Richardson JE, Ancker JS.	AMIA Annu Symp Proc. 2015 Nov 5;2015:1076-82. eCollection 2015.	Richardson JE	AMIA Annu Symp Proc	2015	2016-03-10	PMC4765572
Maraganore DM (2015). Quality improvement and practice-based research in neurology using the electronic medical record	26576324	Quality improvement and practice-based research in neurology using the electronic medical record	Maraganore DM, Frigerio R, Kazmi N, Meyers SL, Sefa M, Walters SA, Silverstein JC.	Neurol Clin Pract. 2015 Oct;5(5):419-429. doi: 10.1212/CPJ.0000000000000176.	Maraganore DM	Neurol Clin Pract	2015	2015-11-18	PMC4634157		10.1212/CPJ.0000000000000176
Fadahunsi KP (2022). Assessment of Clinical Information Quality in Digital Health Technologies: International eDelphi Study	36472901	Assessment of Clinical Information Quality in Digital Health Technologies: International eDelphi Study	Fadahunsi KP, Wark PA, Mastellos N, Neves AL, Gallagher J, Majeed A, Webster A, Smith A, Choo-Kang B, Leon C, Edwards C, O'Shea C, Heitz E, Kayode OV, Nash M, Kowalski M, Jiwani M, O'Callaghan ME, Zary N, Henderson N, Chavannes NH, Čivljak R, Olubiyi OA, Mahapatra P, Panday RN, Oriji SO, Fox TE, Faint V, Car J.	J Med Internet Res. 2022 Dec 6;24(12):e41889. doi: 10.2196/41889.	Fadahunsi KP	J Med Internet Res	2022	2022-12-06	PMC9768639		10.2196/41889
Takahashi PY (2015). Health behaviors and quality of life predictors for risk of hospitalization in an electronic health record-linked biobank	26316799	Health behaviors and quality of life predictors for risk of hospitalization in an electronic health record-linked biobank	Takahashi PY, Ryu E, Olson JE, Winkler EM, Hathcock MA, Gupta R, Sloan JA, Pathak J, Bielinski SJ, Cerhan JR.	Int J Gen Med. 2015 Aug 11;8:247-54. doi: 10.2147/IJGM.S85473. eCollection 2015.	Takahashi PY	Int J Gen Med	2015	2015-08-29	PMC4540136		10.2147/IJGM.S85473
Morrison JA (2022). Development and implementation of veterinary anesthesia medical quality standards for primary care	35314123	Development and implementation of veterinary anesthesia medical quality standards for primary care	Morrison JA, Spofford N, Yang M, Saito E, Lambert L, Faunt K.	Vet Anaesth Analg. 2022 May;49(3):233-242. doi: 10.1016/j.vaa.2022.01.009. Epub 2022 Feb 20.	Morrison JA	Vet Anaesth Analg	2022	2022-03-22			10.1016/j.vaa.2022.01.009
Lambooij MS (2020). Trading patients' choice in providers for quality of maternity care? A discrete choice experiment amongst pregnant women	32330182	Trading patients' choice in providers for quality of maternity care? A discrete choice experiment amongst pregnant women	Lambooij MS, Veldwijk J, van Gils PF, Suijkerbuijk AWM, Struijs JN.	PLoS One. 2020 Apr 24;15(4):e0232098. doi: 10.1371/journal.pone.0232098. eCollection 2020.	Lambooij MS	PLoS One	2020	2020-04-25	PMC7182251		10.1371/journal.pone.0232098
Shea M (2020). How Oncologists Perceive the Availability and Quality of Information Generated From Patient-Reported Outcomes (PROs)	32851143	How Oncologists Perceive the Availability and Quality of Information Generated From Patient-Reported Outcomes (PROs)	Shea M, Audibert C, Stewart M, Gentile B, Merino D, Hong A, Lassiter L, Caze A, Leff J, Allen J, Sigal E.	J Patient Exp. 2020 Apr;7(2):217-224. doi: 10.1177/2374373519837256. Epub 2019 Mar 15.	Shea M	J Patient Exp	2020	2020-08-28	PMC7427362		10.1177/2374373519837256
Govindan RB (2018). Ensuring signal quality of cerebral near infrared spectroscopy during continuous longterm monitoring	30189283	Ensuring signal quality of cerebral near infrared spectroscopy during continuous longterm monitoring	Govindan RB, Massaro AN, du Plessis A.	J Neurosci Methods. 2018 Nov 1;309:147-152. doi: 10.1016/j.jneumeth.2018.09.003. Epub 2018 Sep 4.	Govindan RB	J Neurosci Methods	2018	2018-09-07	PMC6323003	NIHMS1506312	10.1016/j.jneumeth.2018.09.003
Das J (2015). Use of standardised patients to assess quality of tuberculosis care: a pilot, cross-sectional study	26268690	Use of standardised patients to assess quality of tuberculosis care: a pilot, cross-sectional study	Das J, Kwan A, Daniels B, Satyanarayana S, Subbaraman R, Bergkvist S, Das RK, Das V, Pai M.	Lancet Infect Dis. 2015 Nov;15(11):1305-13. doi: 10.1016/S1473-3099(15)00077-8. Epub 2015 Aug 9.	Das J	Lancet Infect Dis	2015	2015-08-14	PMC4633317	NIHMS720726	10.1016/S1473-3099(15)00077-8
Fadahunsi KP (2022). Clinical information quality of digital health technologies: protocol for an international eDelphi study	35459673	Clinical information quality of digital health technologies: protocol for an international eDelphi study	Fadahunsi KP, Wark PA, Mastellos N, Gallagher J, Majeed A, Car J.	BMJ Open. 2022 Apr 22;12(4):e057430. doi: 10.1136/bmjopen-2021-057430.	Fadahunsi KP	BMJ Open	2022	2022-04-23	PMC9036461		10.1136/bmjopen-2021-057430
Holme AN (2020). Nurses' experiences of ICU diaries following implementation of national recommendations for diaries in intensive care units: A quality improvement project	32147292	Nurses' experiences of ICU diaries following implementation of national recommendations for diaries in intensive care units: A quality improvement project	Holme AN, Halvorsen K, Eskerud RS, Lind R, Storli SL, Gjengedal E, Moi AL.	Intensive Crit Care Nurs. 2020 Aug;59:102828. doi: 10.1016/j.iccn.2020.102828. Epub 2020 Mar 5.	Holme AN	Intensive Crit Care Nurs	2020	2020-03-10			10.1016/j.iccn.2020.102828
Uribe SE (2022). Dental Research Data Availability and Quality According to the FAIR Principles	35656591	Dental Research Data Availability and Quality According to the FAIR Principles	Uribe SE, Sofi-Mahmudi A, Raittio E, Maldupa I, Vilne B.	J Dent Res. 2022 Oct;101(11):1307-1313. doi: 10.1177/00220345221101321. Epub 2022 Jun 2.	Uribe SE	J Dent Res	2022	2022-06-03	PMC9516597		10.1177/00220345221101321
Langer-Gould A (2022). Decreasing Multiple Sclerosis Treatment Expenditures and Improving Quality at the Health System Level	35285095	Decreasing Multiple Sclerosis Treatment Expenditures and Improving Quality at the Health System Level	Langer-Gould A, Cheng SC, Li BH, Smith JB, Kanter MH; Kaiser Permanente Southern California Multiple Sclerosis specialist group.	Ann Neurol. 2022 Aug;92(2):164-172. doi: 10.1002/ana.26352. Epub 2022 Mar 30.	Langer-Gould A	Ann Neurol	2022	2022-03-14	PMC9543872		10.1002/ana.26352
Khandelwal N (2014). End-of-life expenditure in the ICU and perceived quality of dying	25451349	End-of-life expenditure in the ICU and perceived quality of dying	Khandelwal N, Engelberg RA, Benkeser DC, Coe NB, Curtis JR.	Chest. 2014 Dec;146(6):1594-1603. doi: 10.1378/chest.14-0182.	Khandelwal N	Chest	2014	2014-12-03	PMC4251619		10.1378/chest.14-0182
Capurro D (2014). Availability of structured and unstructured clinical data for comparative effectiveness research and quality improvement: a multisite assessment	25848594	Availability of structured and unstructured clinical data for comparative effectiveness research and quality improvement: a multisite assessment	Capurro D, Yetisgen M, van Eaton E, Black R, Tarczy-Hornoch P.	EGEMS (Wash DC). 2014 Jul 11;2(1):1079. doi: 10.13063/2327-9214.1079. eCollection 2014.	Capurro D	EGEMS (Wash DC)	2014	2015-04-08	PMC4371483		10.13063/2327-9214.1079
Matulis J (2017). Choosing Wisely: A Quality Improvement Initiative to Decrease Unnecessary Preoperative Testing	28607678	Choosing Wisely: A Quality Improvement Initiative to Decrease Unnecessary Preoperative Testing	Matulis J, Liu S, Mecchella J, North F, Holmes A.	BMJ Qual Improv Rep. 2017 May 23;6(1):bmjqir.u216281.w6691. doi: 10.1136/bmjquality.u216281.w6691. eCollection 2017.	Matulis J	BMJ Qual Improv Rep	2017	2017-06-14	PMC5457968		10.1136/bmjquality.u216281.w6691
Panaretto KS (2013). Prevention and management of chronic disease in Aboriginal and Islander Community Controlled Health Services in Queensland: a quality improvement study assessing change in selected clinical performance indicators over time in a cohort of services	23585385	Prevention and management of chronic disease in Aboriginal and Islander Community Controlled Health Services in Queensland: a quality improvement study assessing change in selected clinical performance indicators over time in a cohort of services	Panaretto KS, Gardner KL, Button S, Carson A, Schibasaki R, Wason G, Baker D, Mein J, Dellit A, Lewis D, Wenitong M, Ring I.	BMJ Open. 2013 Apr 11;3(4):e002083. doi: 10.1136/bmjopen-2012-002083. Print 2013.	Panaretto KS	BMJ Open	2013	2013-04-16	PMC3641421		10.1136/bmjopen-2012-002083
Tennison J (2014). The utah beacon experience: integrating quality improvement, health information technology, and practice facilitation to improve diabetes outcomes in small health care facilities	25848624	The utah beacon experience: integrating quality improvement, health information technology, and practice facilitation to improve diabetes outcomes in small health care facilities	Tennison J, Rajeev D, Woolsey S, Black J, Oostema SJ, North C.	EGEMS (Wash DC). 2014 Aug 20;2(3):1100. doi: 10.13063/2327-9214.1100. eCollection 2014.	Tennison J	EGEMS (Wash DC)	2014	2015-04-08	PMC4371443		10.13063/2327-9214.1100
Urbach, DR (2019). A Canadian strategy for surgical quality improvement	31782651	A Canadian strategy for surgical quality improvement	Urbach, DR, Karimuddin AA, Wei A, Zabolotny BP, Lefebvre G, Walsh M, Hameed M, Fata P, Chaudhury P, McLeod RS, Cleary SP.	Can J Surg. 2019 Dec 1;62(6):E16-E18. doi: 10.1503/cjs.019318.	Urbach, DR	Can J Surg	2019	2019-11-30	PMC6877378		10.1503/cjs.019318
Spinosa D (2021). Universal screening for Lynch syndrome in uterine cancer patients: A quality improvement initiative	33393478	Universal screening for Lynch syndrome in uterine cancer patients: A quality improvement initiative	Spinosa D, Acosta T, Wong J, Kurtovic K, Mewshaw J, Collins S, Kauff N, Havrilesky LJ, Strickland KC, Previs RA.	Gynecol Oncol. 2021 Jan;160(1):169-174. doi: 10.1016/j.ygyno.2020.10.016. Epub 2020 Oct 21.	Spinosa D	Gynecol Oncol	2021	2021-01-04	PMC7577655		10.1016/j.ygyno.2020.10.016
Kapoor R (2021). Automated data abstraction for quality surveillance and outcome assessment in radiation oncology	34101349	Automated data abstraction for quality surveillance and outcome assessment in radiation oncology	Kapoor R, Sleeman WC 4th, Nalluri JJ, Turner P, Bose P, Cherevko A, Srinivasan S, Syed K, Ghosh P, Hagan M, Palta JR.	J Appl Clin Med Phys. 2021 Jul;22(7):177-187. doi: 10.1002/acm2.13308. Epub 2021 Jun 8.	Kapoor R	J Appl Clin Med Phys	2021	2021-06-08	PMC8292697		10.1002/acm2.13308
Swietek KE (2021). Duration of medical home participation and quality of care for patients with chronic conditions	34402047	Duration of medical home participation and quality of care for patients with chronic conditions	Swietek KE, Domino ME, Grove LR, Beadles C, Ellis AR, Farley JF, Jackson C, Lichstein JC, DuBard CA.	Health Serv Res. 2021 Oct;56 Suppl 1(Suppl 1):1069-1079. doi: 10.1111/1475-6773.13710. Epub 2021 Aug 17.	Swietek KE	Health Serv Res	2021	2021-08-17	PMC8515225		10.1111/1475-6773.13710
Magnan EM (2015). The relationship of individual comorbid chronic conditions to diabetes care quality	26217492	The relationship of individual comorbid chronic conditions to diabetes care quality	Magnan EM, Palta M, Mahoney JE, Pandhi N, Bolt DM, Fink J, Greenlee RT, Smith MA.	BMJ Open Diabetes Res Care. 2015 Jul 23;3(1):e000080. doi: 10.1136/bmjdrc-2015-000080. eCollection 2015.	Magnan EM	BMJ Open Diabetes Res Care	2015	2015-07-29	PMC4513351		10.1136/bmjdrc-2015-000080
Atabaki SM (2017). Quality Improvement in Pediatric Head Trauma with PECARN Rules Implementation as Computerized Decision Support	30229157	Quality Improvement in Pediatric Head Trauma with PECARN Rules Implementation as Computerized Decision Support	Atabaki SM, Jacobs BR, Brown KM, Shahzeidi S, Heard-Garris NJ, Chamberlain MB, Grell RM, Chamberlain JM.	Pediatr Qual Saf. 2017 May 16;2(3):e019. doi: 10.1097/pq9.0000000000000019. eCollection 2017 May-Jun.	Atabaki SM	Pediatr Qual Saf	2017	2018-09-20	PMC6132459		10.1097/pq9.0000000000000019
Manicardi V (2016). Gender-Disparities in Adults with Type 1 Diabetes: More Than a Quality of Care Issue. A Cross-Sectional Observational Study from the AMD Annals Initiative	27695110	Gender-Disparities in Adults with Type 1 Diabetes: More Than a Quality of Care Issue. A Cross-Sectional Observational Study from the AMD Annals Initiative	Manicardi V, Russo G, Napoli A, Torlone E, Li Volsi P, Giorda CB, Musacchio N, Nicolucci A, Suraci C, Lucisano G, Rossi MC; AMD Annals Study Group.	PLoS One. 2016 Oct 3;11(10):e0162960. doi: 10.1371/journal.pone.0162960. eCollection 2016.	Manicardi V	PLoS One	2016	2016-10-04	PMC5047461		10.1371/journal.pone.0162960
Zuber A (2022). Does adherence to a quality indicator regarding early weaning from invasive ventilation improve economic outcome? A single-centre retrospective study	34992097	Does adherence to a quality indicator regarding early weaning from invasive ventilation improve economic outcome? A single-centre retrospective study	Zuber A, Kumpf O, Spies C, Höft M, Deffland M, Ahlborn R, Kruppa J, Jochem R, Balzer F.	BMJ Open. 2022 Jan 6;12(1):e045327. doi: 10.1136/bmjopen-2020-045327.	Zuber A	BMJ Open	2022	2022-01-07	PMC8739420		10.1136/bmjopen-2020-045327
Zhang M (2021). Predictors of Quality of Life in Patients With Myocardial Infarction Combined With Dyslipidemia	34692622	Predictors of Quality of Life in Patients With Myocardial Infarction Combined With Dyslipidemia	Zhang M, Chen P, Zhang Y, Su X, Chen J, Xu B, Tao J, Wang Z, Li H, Ma A.	Front Public Health. 2021 Oct 6;9:713480. doi: 10.3389/fpubh.2021.713480. eCollection 2021.	Zhang M	Front Public Health	2021	2021-10-25	PMC8528215		10.3389/fpubh.2021.713480
Allvee K (2018). Quality of IVF status registration in the Estonian Medical Birth Registry: a national record linkage study	30089492	Quality of IVF status registration in the Estonian Medical Birth Registry: a national record linkage study	Allvee K, Rahu M, Haldre K, Karro H, Rahu K.	Reprod Health. 2018 Aug 8;15(1):133. doi: 10.1186/s12978-018-0575-7.	Allvee K	Reprod Health	2018	2018-08-10	PMC6083506		10.1186/s12978-018-0575-7
Bolen SD (2023). A Medicaid Statewide Hypertension Quality Improvement Project: Initial Results	37065351	A Medicaid Statewide Hypertension Quality Improvement Project: Initial Results	Bolen SD, Koroukian S, Wright JT Jr, Persaud H, Einstadter D, Fiegl J, Perzynski AT, Gunzler D, Sullivan C, Lever J, Konstan M, Crane D, Lorenz A, Menegay M, Spence D, RajanBabu A, Groznik W, Oberly T, Qian X, Jordan CR, Virgil P, Yarberry S, Saunders E, Teall AM, Zurmehly J, Nance M, Albanese S, Wharton D, Applegate MS.	Cureus. 2023 Mar 14;15(3):e36132. doi: 10.7759/cureus.36132. eCollection 2023 Mar.	Bolen SD	Cureus	2023	2023-04-17	PMC10100600		10.7759/cureus.36132
Kiogou SD (2022). Clinical Data Cohort Quality Improvement: The Case of the Medication Data in The University of Minnesota's Clinical Data Repository	35854717	Clinical Data Cohort Quality Improvement: The Case of the Medication Data in The University of Minnesota's Clinical Data Repository	Kiogou SD, Chi CL, Zhang R, Ma S, Adam TJ.	AMIA Jt Summits Transl Sci Proc. 2022 May 23;2022:293-302. eCollection 2022.	Kiogou SD	AMIA Jt Summits Transl Sci Proc	2022	2022-07-20	PMC9285162
Tran AT (2018). Are general practitioners characteristics associated with the quality of type 2 diabetes care in general practice? Results from the Norwegian ROSA4 study from 2014	29717939	Are general practitioners characteristics associated with the quality of type 2 diabetes care in general practice? Results from the Norwegian ROSA4 study from 2014	Tran AT, Bakke Å, Berg TJ, Gjelsvik B, Mdala I, Nøkleby K, Shakil Rai A, Cooper JG, Claudi T, Løvaas K, Thue G, Sandberg S, Jenum AK.	Scand J Prim Health Care. 2018 Jun;36(2):170-179. doi: 10.1080/02813432.2018.1459238.	Tran AT	Scand J Prim Health Care	2018	2018-05-03	PMC6066292		10.1080/02813432.2018.1459238
Chen AM (2018). Development of a Radiation Oncology-Specific Prospective Data Registry for Research and Quality Improvement: A Clinical Workflow-Based Solution	30652556	Development of a Radiation Oncology-Specific Prospective Data Registry for Research and Quality Improvement: A Clinical Workflow-Based Solution	Chen AM, Kupelian PA, Wang PC, Steinberg ML.	JCO Clin Cancer Inform. 2018 Dec;2:1-9. doi: 10.1200/CCI.17.00036.	Chen AM	JCO Clin Cancer Inform	2018	2019-01-18			10.1200/CCI.17.00036
Huo T (2022). Enhancing Quality Measurement With Clinical Information: A Use Case of Body Mass Index Change Among Children Taking Second Generation Antipsychotics	35339240	Enhancing Quality Measurement With Clinical Information: A Use Case of Body Mass Index Change Among Children Taking Second Generation Antipsychotics	Huo T, Li Q, Cardel MI, Bussing R, Winterstein AG, Lemas DJ, Xu H, Woodard J, Mistry K, Scholle S, Muller KE, Shenkman EA.	Acad Pediatr. 2022 Apr;22(3S):S140-S149. doi: 10.1016/j.acap.2021.11.012.	Huo T	Acad Pediatr	2022	2022-03-27	PMC9092621	NIHMS1795600	10.1016/j.acap.2021.11.012
Murray OB (2023). Augmenting project ECHO for opioid use disorder with data-informed quality improvement	37106399	Augmenting project ECHO for opioid use disorder with data-informed quality improvement	Murray OB, Doyle M, McLeman BM, Marsch LA, Saunders EC, Cox KM, Watts D, Ryer J.	Addict Sci Clin Pract. 2023 Apr 28;18(1):24. doi: 10.1186/s13722-023-00381-2.	Murray OB	Addict Sci Clin Pract	2023	2023-04-27	PMC10139906		10.1186/s13722-023-00381-2
Brown CM (2023). Quality Improvement to Eliminate Disparities in Developmental Screening for Patients Needing Interpreters	37551260	Quality Improvement to Eliminate Disparities in Developmental Screening for Patients Needing Interpreters	Brown CM, Dillon B, Toth C, Decker E, Alexander RN, Chandawarkar AR, Bester S, Ricket E, Snyder DA.	Pediatr Qual Saf. 2023 Aug 7;8(4):e679. doi: 10.1097/pq9.0000000000000679. eCollection 2023 Jul-Aug.	Brown CM	Pediatr Qual Saf	2023	2023-08-08	PMC10402961		10.1097/pq9.0000000000000679
Ebbers T (2023). Development and validation of automated electronic health record data reuse for a multidisciplinary quality dashboard	37529541	Development and validation of automated electronic health record data reuse for a multidisciplinary quality dashboard	Ebbers T, Takes RP, Honings J, Smeele LE, Kool RB, van den Broek GB.	Digit Health. 2023 Jul 28;9:20552076231191007. doi: 10.1177/20552076231191007. eCollection 2023 Jan-Dec.	Ebbers T	Digit Health	2023	2023-08-02	PMC10388626		10.1177/20552076231191007
Cole MB (2018). Longitudinal Analysis of Racial/Ethnic Trends in Quality Outcomes in Community Health Centers, 2009-2014	29453528	Longitudinal Analysis of Racial/Ethnic Trends in Quality Outcomes in Community Health Centers, 2009-2014	Cole MB, Wright B, Wilson IB, Galárraga O, Trivedi AN.	J Gen Intern Med. 2018 Jun;33(6):906-913. doi: 10.1007/s11606-018-4305-1. Epub 2018 Feb 16.	Cole MB	J Gen Intern Med	2018	2018-02-18	PMC5975141		10.1007/s11606-018-4305-1
Almklov E (2023). Assessing an electronic self-report method for improving quality of ethnicity and race data in the Veterans Health Administration	37063405	Assessing an electronic self-report method for improving quality of ethnicity and race data in the Veterans Health Administration	Almklov E, Cohen AJ, Russell LE, Mor MK, Fine MJ, Hausmann LRM, Moy E, Washington DL, Jones KT, Long JA, Pittman J.	JAMIA Open. 2023 Apr 12;6(2):ooad020. doi: 10.1093/jamiaopen/ooad020. eCollection 2023 Jul.	Almklov E	JAMIA Open	2023	2023-04-17	PMC10097454		10.1093/jamiaopen/ooad020
Guo Y (2018). Assessing Statewide All-Cause Future One-Year Mortality: Prospective Study With Implications for Quality of Life, Resource Utilization, and Medical Futility	29866643	Assessing Statewide All-Cause Future One-Year Mortality: Prospective Study With Implications for Quality of Life, Resource Utilization, and Medical Futility	Guo Y, Zheng G, Fu T, Hao S, Ye C, Zheng L, Liu M, Xia M, Jin B, Zhu C, Wang O, Wu Q, Culver DS, Alfreds ST, Stearns F, Kanov L, Bhatia A, Sylvester KG, Widen E, McElhinney DB, Ling XB.	J Med Internet Res. 2018 Jun 4;20(6):e10311. doi: 10.2196/10311.	Guo Y	J Med Internet Res	2018	2018-06-06	PMC6066632		10.2196/10311
Ahmmad EM (2020). Quality of Care in Patients With Cirrhosis: Trends in Recommended Adult Vaccination Coverage	33367212	Quality of Care in Patients With Cirrhosis: Trends in Recommended Adult Vaccination Coverage	Ahmmad EM, Roberts LR.	Mayo Clin Proc Innov Qual Outcomes. 2020 Sep 22;4(6):667-682. doi: 10.1016/j.mayocpiqo.2020.06.007. eCollection 2020 Dec.	Ahmmad EM	Mayo Clin Proc Innov Qual Outcomes	2020	2020-12-28	PMC7749261		10.1016/j.mayocpiqo.2020.06.007
Callahan T (2017). Reporting Data Quality Assessment Results: Identifying Individual and Organizational Barriers and Solutions	29881736	Reporting Data Quality Assessment Results: Identifying Individual and Organizational Barriers and Solutions	Callahan T, Barnard J, Helmkamp L, Maertens J, Kahn M.	EGEMS (Wash DC). 2017 Sep 4;5(1):16. doi: 10.5334/egems.214.	Callahan T	EGEMS (Wash DC)	2017	2018-06-09	PMC5982990		10.5334/egems.214
Rolita L (2022). Quality Improvement Projects as Training Tools for Family Medicine Residents and Faculty	35415616	Quality Improvement Projects as Training Tools for Family Medicine Residents and Faculty	Rolita L, Galiza J, Chen J, Siriwardhana C, Tseng CW, Buenconsejo-Lum L.	Hawaii J Health Soc Welf. 2022 Apr;81(4):94-100.	Rolita L	Hawaii J Health Soc Welf	2022	2022-04-13	PMC8995859
Martin Y (2019). Offering patients a choice for colorectal cancer screening: a quality improvement pilot study in a quality circle of primary care physicians	31673642	Offering patients a choice for colorectal cancer screening: a quality improvement pilot study in a quality circle of primary care physicians	Martin Y, Braun LA, Janggen MA, Tal K, Biller-Andorno N, Ducros C, Selby K, Auer R, Rohrbasser A.	BMJ Open Qual. 2019 Oct 3;8(4):e000670. doi: 10.1136/bmjoq-2019-000670. eCollection 2019.	Martin Y	BMJ Open Qual	2019	2019-11-02	PMC6797289		10.1136/bmjoq-2019-000670
Fung AWS (2020). Utilizing connectivity and data management system for effective quality management and regulatory compliance in point of care testing	33204792	Utilizing connectivity and data management system for effective quality management and regulatory compliance in point of care testing	Fung AWS.	Pract Lab Med. 2020 Nov 2;22:e00187. doi: 10.1016/j.plabm.2020.e00187. eCollection 2020 Nov.	Fung AWS	Pract Lab Med	2020	2020-11-18	PMC7649638		10.1016/j.plabm.2020.e00187
Maharaj AD (2019). The Upper Gastrointestinal Cancer Registry (UGICR): a clinical quality registry to monitor and improve care in upper gastrointestinal cancers	31575580	The Upper Gastrointestinal Cancer Registry (UGICR): a clinical quality registry to monitor and improve care in upper gastrointestinal cancers	Maharaj AD, Holland JF, Scarborough RO, Evans SM, Ioannou LJ, Brown W, Croagh DG, Pilgrim CHC, Kench JG, Lipton LR, Leong T, McNeil JJ, Nikfarjam M, Aly A, Burton PR, Cashin PA, Chu J, Duong CP, Evans P, Goldstein D, Haydon A, Hii MW, Knowles BPF, Merrett ND, Michael M, Neale RE, Philip J, Porter IWT, Smith M, Spillane J, Tagkalidis PP, Zalcberg JR.	BMJ Open. 2019 Sep 30;9(9):e031434. doi: 10.1136/bmjopen-2019-031434.	Maharaj AD	BMJ Open	2019	2019-10-03	PMC6773358		10.1136/bmjopen-2019-031434
Franco B (2023). Computerization of risk prediction scale: strategy for safety and quality of care	37585959	Computerization of risk prediction scale: strategy for safety and quality of care	Franco B, Moura DS, Rosa NGD, Mergen T, Dora JM, Lucena AF.	Rev Gaucha Enferm. 2023 Jul 28;44:e20220248. doi: 10.1590/1983-1447.2023.20220248.en. eCollection 2023.	Franco B	Rev Gaucha Enferm	2023	2023-08-16			10.1590/1983-1447.2023.20220248.en
Gupta A (2020). Reducing Opioid Overprescribing by Educating, Monitoring and Collaborating with Clinicians: A Quality Improvement Study	32455084	Reducing Opioid Overprescribing by Educating, Monitoring and Collaborating with Clinicians: A Quality Improvement Study	Gupta A, Lindstrom S, Shevatekar G.	Cureus. 2020 Apr 22;12(4):e7778. doi: 10.7759/cureus.7778.	Gupta A	Cureus	2020	2020-05-27	PMC7243611		10.7759/cureus.7778
Schults JA (2022). Mapping progress in intravascular catheter quality surveillance: An Australian case study of electronic medical record data linkage	36035426	Mapping progress in intravascular catheter quality surveillance: An Australian case study of electronic medical record data linkage	Schults JA, Ball DL, Sullivan C, Rossow N, Ray-Barruel G, Walker RM, Stantic B, Rickard CM.	Front Med (Lausanne). 2022 Aug 11;9:962130. doi: 10.3389/fmed.2022.962130. eCollection 2022.	Schults JA	Front Med (Lausanne)	2022	2022-08-29	PMC9403736		10.3389/fmed.2022.962130
Ferrario CM (2013). The COSEHC™ Global Vascular Risk Management quality improvement program: first follow-up report	23901282	The COSEHC™ Global Vascular Risk Management quality improvement program: first follow-up report	Ferrario CM, Joyner J, Colby C, Exuzides A, Moore M, Simmons D, Bestermann W Jr, Frech-Tamas F.	Vasc Health Risk Manag. 2013;9:391-400. doi: 10.2147/VHRM.S44950. Epub 2013 Jul 22.	Ferrario CM	Vasc Health Risk Manag	2013	2013-08-01	PMC3724686		10.2147/VHRM.S44950
El Yaman N (2023). Utilization of patient portals: a cross-sectional study investigating associations with mobile app quality	37670277	Utilization of patient portals: a cross-sectional study investigating associations with mobile app quality	El Yaman N, Zeitoun J, Diab R, Mdaihly M, Diab R, Kobeissi L, Abou Ljoud S, Antoun J, Bardus M.	BMC Med Inform Decis Mak. 2023 Sep 5;23(1):177. doi: 10.1186/s12911-023-02252-x.	El Yaman N	BMC Med Inform Decis Mak	2023	2023-09-05	PMC10481578		10.1186/s12911-023-02252-x
Varley AL (2020). Understanding Factors Influencing Quality Improvement Capacity Among Ambulatory Care Practices Across the MidSouth Region: An Exploratory Qualitative Study	32590488	Understanding Factors Influencing Quality Improvement Capacity Among Ambulatory Care Practices Across the MidSouth Region: An Exploratory Qualitative Study	Varley AL, Kripalani S, Spain T, Mixon AS, Acord E, Rothman R, Limper HM.	Qual Manag Health Care. 2020 Jul/Sep;29(3):136-141. doi: 10.1097/QMH.0000000000000255.	Varley AL	Qual Manag Health Care	2020	2020-06-27	PMC7323868	NIHMS1585621	10.1097/QMH.0000000000000255
Tewary S (2023). Integrating 4Ms Assessment through Medicare Annual Wellness Visits: Comparison of Quality Improvement Strategies in Primary Care Clinics	37489318	Integrating 4Ms Assessment through Medicare Annual Wellness Visits: Comparison of Quality Improvement Strategies in Primary Care Clinics	Tewary S, Cook N, Simon D, Philippe E, Shnayder O, Pandya N.	Geriatrics (Basel). 2023 Jun 28;8(4):70. doi: 10.3390/geriatrics8040070.	Tewary S	Geriatrics (Basel)	2023	2023-07-25	PMC10366765		10.3390/geriatrics8040070
Bartley MM (2020). Associations of Skilled Nursing Facility Quality Ratings With 30-Day Rehospitalizations and Emergency Department Visits	33833620	Associations of Skilled Nursing Facility Quality Ratings With 30-Day Rehospitalizations and Emergency Department Visits	Bartley MM, Rahman PA, Storlie CB, Takahashi PY, Chandra A.	Ann Longterm Care. 2020 Mar;28(1):e11-e17. Epub 2019 Dec 6.	Bartley MM	Ann Longterm Care	2020	2021-04-09	PMC8025962	NIHMS1054361
Fernald DH (2020). Exemplary Practices in Cardiovascular Care: Results on Clinical Quality Measures from the EvidenceNOW Southwest Cooperative	32808208	Exemplary Practices in Cardiovascular Care: Results on Clinical Quality Measures from the EvidenceNOW Southwest Cooperative	Fernald DH, Mullen R, Hall T, Bienstock A, Kirchner S, Knierim K, de la Cerda D, Callan D, Rhyne RL, Dickinson LM, Dickinson WP.	J Gen Intern Med. 2020 Nov;35(11):3197-3204. doi: 10.1007/s11606-020-06094-5. Epub 2020 Aug 17.	Fernald DH	J Gen Intern Med	2020	2020-08-19	PMC7661662		10.1007/s11606-020-06094-5
Devoe C (2019). Use of Electronic Health Records to Develop and Implement a Silent Best Practice Alert Notification System for Patient Recruitment in Clinical Research: Quality Improvement Initiative	31025947	Use of Electronic Health Records to Develop and Implement a Silent Best Practice Alert Notification System for Patient Recruitment in Clinical Research: Quality Improvement Initiative	Devoe C, Gabbidon H, Schussler N, Cortese L, Caplan E, Gorman C, Jethwani K, Kvedar J, Agboola S.	JMIR Med Inform. 2019 Apr 26;7(2):e10020. doi: 10.2196/10020.	Devoe C	JMIR Med Inform	2019	2019-04-27	PMC6658304		10.2196/10020
Baillieu R (2020). Impact of health information technology optimization on clinical quality performance in health centers: A national cross-sectional study	32667953	Impact of health information technology optimization on clinical quality performance in health centers: A national cross-sectional study	Baillieu R, Hoang H, Sripipatana A, Nair S, Lin SC.	PLoS One. 2020 Jul 15;15(7):e0236019. doi: 10.1371/journal.pone.0236019. eCollection 2020.	Baillieu R	PLoS One	2020	2020-07-16	PMC7363086		10.1371/journal.pone.0236019
Martín-Martínez MA (2019). A composite indicator to assess the quality of care in the management of patients with rheumatoid arthritis in outpatient rheumatology clinics	28789978	A composite indicator to assess the quality of care in the management of patients with rheumatoid arthritis in outpatient rheumatology clinics	Martín-Martínez MA, Andreu-Sanchez JL, Sanchez-Alonso F, Corominas H, Perez-Venegas JJ, Roman-Ivorra JA, Alperi M, Blanco-Alonso R, Caliz R, Chamizo-Carmona E, Graña-Gil J, Hernández B, Marras C, Mazzucchelli R, Medina Luezas JA, Naranjo-Hernández A, Ortiz A, Roselló R, Sanchez-Nievas G, Sanmartí R, Vela-Casasempere P; en representación del Comité Científico del trabajo Indicador Compuesto para e…	Reumatol Clin (Engl Ed). 2019 May-Jun;15(3):156-164. doi: 10.1016/j.reuma.2017.06.017. Epub 2017 Aug 6.	Martín-Martínez MA	Reumatol Clin (Engl Ed)	2019	2017-08-10			10.1016/j.reuma.2017.06.017
Wagner LM (2014). Impact of infection preventionists on Centers for Medicare and Medicaid quality measures in Maryland nursing homes	24388467	Impact of infection preventionists on Centers for Medicare and Medicaid quality measures in Maryland nursing homes	Wagner LM, Roup BJ, Castle NG.	Am J Infect Control. 2014 Jan;42(1):2-6. doi: 10.1016/j.ajic.2013.07.012.	Wagner LM	Am J Infect Control	2014	2014-01-07	PMC7132677		10.1016/j.ajic.2013.07.012
Economos G (2019). Quality of end-of-life care in the emergency department	31687613	Quality of end-of-life care in the emergency department	Economos G, Cavalli P, Guérin T, Filbet M, Perceau-Chambard E.	Turk J Emerg Med. 2019 Sep 23;19(4):141-145. doi: 10.1016/j.tjem.2019.09.003. eCollection 2019 Oct.	Economos G	Turk J Emerg Med	2019	2019-11-06	PMC6819706		10.1016/j.tjem.2019.09.003
Naseer M (2018). Health related quality of life and emergency department visits in adults of age ≥ 66 years: a prospective cohort study	30041629	Health related quality of life and emergency department visits in adults of age ≥ 66 years: a prospective cohort study	Naseer M, Dahlberg L, Fagerström C.	Health Qual Life Outcomes. 2018 Jul 24;16(1):144. doi: 10.1186/s12955-018-0967-y.	Naseer M	Health Qual Life Outcomes	2018	2018-07-26	PMC6057092		10.1186/s12955-018-0967-y
Lafferty M (2021). Clinicians Report Barriers and Facilitators to High-Quality Ambulatory Oncology Care	32482956	Clinicians Report Barriers and Facilitators to High-Quality Ambulatory Oncology Care	Lafferty M, Manojlovich M, Griggs JJ, Wright N, Harrod M, Friese CR.	Cancer Nurs. 2021 Sep-Oct 01;44(5):E303-E310. doi: 10.1097/NCC.0000000000000832.	Lafferty M	Cancer Nurs	2021	2020-06-03	PMC7704529	NIHMS1572256	10.1097/NCC.0000000000000832
Muir JC (2018). A Systematic Assessment and Monitoring Intervention to Improve Pain Management and Quality Reporting Among Home Hospice Patients	30165124	A Systematic Assessment and Monitoring Intervention to Improve Pain Management and Quality Reporting Among Home Hospice Patients	Muir JC, Davis MS, Fine PG, Kuhl EA, Connor S.	J Pain Symptom Manage. 2018 Dec;56(6):957-961. doi: 10.1016/j.jpainsymman.2018.08.014. Epub 2018 Aug 28.	Muir JC	J Pain Symptom Manage	2018	2018-08-31			10.1016/j.jpainsymman.2018.08.014
Millischer V (2023). Comparison of etomidate and methohexital as anesthetic agents for continuation and maintenance electroconvulsive therapy: A retrospective analysis of seizure quality and safety	36863475	Comparison of etomidate and methohexital as anesthetic agents for continuation and maintenance electroconvulsive therapy: A retrospective analysis of seizure quality and safety	Millischer V, Pramhas S, Wiedermann I, Eder V, Kress HG, Michalek-Sauberer A, Rujescu D, Frey R, Baldinger-Melich P.	J Affect Disord. 2023 Jun 1;330:33-39. doi: 10.1016/j.jad.2023.02.085. Epub 2023 Feb 28.	Millischer V	J Affect Disord	2023	2023-03-02			10.1016/j.jad.2023.02.085
Lee PW (2012). Use and Quality of Care at a VA Outreach Clinic in Northern Maine	23803775	Use and Quality of Care at a VA Outreach Clinic in Northern Maine	Lee PW, Markle PS, West AN, Lee RE.	J Prim Care Community Health. 2012 Jul 1;3(3):159-63. doi: 10.1177/2150131911427167. Epub 2012 Jan 10.	Lee PW	J Prim Care Community Health	2012	2013-06-28			10.1177/2150131911427167
Murphy JP (2022). Assessment of facility-based tuberculosis data quality in an integrated HIV/TB database in three South African districts	36962485	Assessment of facility-based tuberculosis data quality in an integrated HIV/TB database in three South African districts	Murphy JP, Kgowedi S, Coetzee L, Maluleke V, Letswalo D, Mongwenyana C, Subrayen P, Charalambous S, Mvusi L, Dlamini S, Martinson N, Moolla A, Miot J, Evans D.	PLOS Glob Public Health. 2022 Sep 28;2(9):e0000312. doi: 10.1371/journal.pgph.0000312. eCollection 2022.	Murphy JP	PLOS Glob Public Health	2022	2023-03-24	PMC10021242		10.1371/journal.pgph.0000312
Logue EE (2014). Sleep duration, quality, or stability and obesity in an urban family medicine center	24533001	Sleep duration, quality, or stability and obesity in an urban family medicine center	Logue EE, Scott ED, Palmieri PA, Dudley P.	J Clin Sleep Med. 2014 Feb 15;10(2):177-82. doi: 10.5664/jcsm.3448.	Logue EE	J Clin Sleep Med	2014	2014-02-18	PMC3899320		10.5664/jcsm.3448
Bogler O (2021). Quality of care and outcomes in internal medicine patients bedspaced to noninternal medicine units	33950957	Quality of care and outcomes in internal medicine patients bedspaced to noninternal medicine units	Bogler O, Liu J, Cadesky B, Bell CM.	Medicine (Baltimore). 2021 May 7;100(18):e25737. doi: 10.1097/MD.0000000000025737.	Bogler O	Medicine (Baltimore)	2021	2021-05-05	PMC8104304		10.1097/MD.0000000000025737
Ferris LK (2017). A Large Skin Cancer Screening Quality Initiative: Description and First-Year Outcomes	28241191	A Large Skin Cancer Screening Quality Initiative: Description and First-Year Outcomes	Ferris LK, Saul MI, Lin Y, Ding F, Weinstock MA, Geller AC, Yuan JM, Neuren E, Maddukuri S, Solano FX, Kirkwood JM.	JAMA Oncol. 2017 Aug 1;3(8):1112-1115. doi: 10.1001/jamaoncol.2016.6779.	Ferris LK	JAMA Oncol	2017	2017-02-28	PMC5552417	NIHMS858602	10.1001/jamaoncol.2016.6779
Kristensen PL (2021). Quality of diabetes treatment in four orthopaedic departments in the Capital Region of Denmark	34851255	Quality of diabetes treatment in four orthopaedic departments in the Capital Region of Denmark	Kristensen PL, Jessen A, Houe SMM, Banck-Petersen P, Schiøtz C, Hansen KB, Svendsen OL, Almdal T, Bjerre-Christensen U.	Dan Med J. 2021 Nov 30;68(12):A05210449.	Kristensen PL	Dan Med J	2021	2021-12-01
Broffman L (2022). Evaluating the Quality of Asynchronous Versus Synchronous Virtual Care in Patients With Erectile Dysfunction: Retrospective Cohort Study	34905499	Evaluating the Quality of Asynchronous Versus Synchronous Virtual Care in Patients With Erectile Dysfunction: Retrospective Cohort Study	Broffman L, Barnes M, Stern K, Westergren A.	JMIR Form Res. 2022 Jan 13;6(1):e32126. doi: 10.2196/32126.	Broffman L	JMIR Form Res	2022	2021-12-14	PMC8796045		10.2196/32126
Guarneri V (2020). Use of Electronic Administrative Databases to Measure Quality Indicators of Breast Cancer Care: Experience of Five Regional Oncology Networks in Italy	31855497	Use of Electronic Administrative Databases to Measure Quality Indicators of Breast Cancer Care: Experience of Five Regional Oncology Networks in Italy	Guarneri V, Pronzato P, Bertetto O, Roila F, Amunni G, Bortolami A, Tognazzo S, Griguolo G, Pagano E, Stracci F, Bianconi F, Gemmi F, Bachini L, Ciccone G, Paoli G, Paleari L, Conte PF; Periplo Association.	JCO Oncol Pract. 2020 Feb;16(2):e211-e220. doi: 10.1200/JOP.19.00466. Epub 2019 Dec 19.	Guarneri V	JCO Oncol Pract	2020	2019-12-20	PMC7025426		10.1200/JOP.19.00466
Van Casteren VF (2015). Does the Belgian diabetes type 2 care trajectory improve quality of care for diabetes patients?	26171143	Does the Belgian diabetes type 2 care trajectory improve quality of care for diabetes patients?	Van Casteren VF, Bossuyt NH, Moreels SJ, Goderis G, Vanthomme K, Wens J, De Clercq EW.	Arch Public Health. 2015 Jul 13;73(1):31. doi: 10.1186/s13690-015-0080-1. eCollection 2015.	Van Casteren VF	Arch Public Health	2015	2015-07-15	PMC4499949		10.1186/s13690-015-0080-1
Lorch JA (2014). Continuous quality improvement in daily clinical practice: a proof of concept study	24844323	Continuous quality improvement in daily clinical practice: a proof of concept study	Lorch JA, Pollak VE.	PLoS One. 2014 May 20;9(5):e97066. doi: 10.1371/journal.pone.0097066. eCollection 2014.	Lorch JA	PLoS One	2014	2014-05-22	PMC4028191		10.1371/journal.pone.0097066
McHugh S (2013). Quality-assured screening for diabetic retinopathy delivered in primary care in Ireland: an observational study	23561692	Quality-assured screening for diabetic retinopathy delivered in primary care in Ireland: an observational study	McHugh S, Buckley C, Murphy K, Doherty S, O'Keeffe G, Alade J, Keane E, James M, Coughlan C, Traynor J, Bradley CP, Perry IJ, Moran J, Quinlan D.	Br J Gen Pract. 2013 Feb;63(607):e134-40. doi: 10.3399/bjgp13X663091.	McHugh S	Br J Gen Pract	2013	2013-04-09	PMC3553639		10.3399/bjgp13X663091
Domingos MF (2020). Quality of Life after 10 Years of Liver Transplantation	33118544	Quality of Life after 10 Years of Liver Transplantation	Domingos MF, Coelho JCU, Nogueira IR, Parolin MB, Matias JEF, De Freitas ACT, Zeni Neto C, Ramos EJB.	J Gastrointestin Liver Dis. 2020 Oct 27;29(4):611-616. doi: 10.15403/jgld-2829.	Domingos MF	J Gastrointestin Liver Dis	2020	2020-10-29			10.15403/jgld-2829
Hubbard JM (2014). Physician perspective on incorporation of oncology patient quality-of-life, fatigue, and pain assessment into clinical practice	24667294	Physician perspective on incorporation of oncology patient quality-of-life, fatigue, and pain assessment into clinical practice	Hubbard JM, Grothey AF, McWilliams RR, Buckner JC, Sloan JA.	J Oncol Pract. 2014 Jul;10(4):248-53. doi: 10.1200/JOP.2013.001276. Epub 2014 Mar 25.	Hubbard JM	J Oncol Pract	2014	2014-03-27	PMC5706119		10.1200/JOP.2013.001276
Jarjou'i A (2021). Availability, timeliness, documentation and quality of consultations among hospital departments: a prospective, comparative study	33866967	Availability, timeliness, documentation and quality of consultations among hospital departments: a prospective, comparative study	Jarjou'i A, Mendlovic J, Dadon Z, Sneineh MA, Tabi M, Kalak G, Jarallah YR, Yinnon AM, Munter G.	Isr J Health Policy Res. 2021 Apr 19;10(1):19. doi: 10.1186/s13584-021-00446-0.	Jarjou'i A	Isr J Health Policy Res	2021	2021-04-19	PMC8053423		10.1186/s13584-021-00446-0
Mo H (2016). A Decompositional Approach to Executing Quality Data Model Algorithms on the i2b2 Platform	27570665	A Decompositional Approach to Executing Quality Data Model Algorithms on the i2b2 Platform	Mo H, Jiang G, Pacheco JA, Kiefer R, Rasmussen LV, Pathak J, Denny JC, Thompson WK.	AMIA Jt Summits Transl Sci Proc. 2016 Jul 20;2016:167-75. eCollection 2016.	Mo H	AMIA Jt Summits Transl Sci Proc	2016	2016-08-30	PMC5001760
Wang Q (2022). Quality of Care in Public County Hospitals: A Cross-Sectional Study for Stroke, Pneumonia, and Heart Failure Care in Eastern China	35897514	Quality of Care in Public County Hospitals: A Cross-Sectional Study for Stroke, Pneumonia, and Heart Failure Care in Eastern China	Wang Q, Yang L, Chen J, Tu X, Sun Q, Li H.	Int J Environ Res Public Health. 2022 Jul 27;19(15):9144. doi: 10.3390/ijerph19159144.	Wang Q	Int J Environ Res Public Health	2022	2022-07-28	PMC9332810		10.3390/ijerph19159144
Cohen AB (2013). Quality measures for neurologists: Financial and practice implications	23634383	Quality measures for neurologists: Financial and practice implications	Cohen AB, Sanders AE, Swain-Eng RJ, Gjorvad G, Tonn ST, Bever CT Jr, Cheng EM.	Neurol Clin Pract. 2013 Feb;3(1):44-51. doi: 10.1212/CPJ.0b013e318283ff1c.	Cohen AB	Neurol Clin Pract	2013	2013-05-02	PMC3613219		10.1212/CPJ.0b013e318283ff1c
Fayad NF (2013). Association between body mass index and quality of split bowel preparation	23811246	Association between body mass index and quality of split bowel preparation	Fayad NF, Kahi CJ, Abd El-Jawad KH, Shin AS, Shah S, Lane KA, Imperiale TF.	Clin Gastroenterol Hepatol. 2013 Nov;11(11):1478-85. doi: 10.1016/j.cgh.2013.05.037. Epub 2013 Jun 28.	Fayad NF	Clin Gastroenterol Hepatol	2013	2013-07-02	PMC3805775	NIHMS501723	10.1016/j.cgh.2013.05.037
Nasser L (2018). Evaluation of the McMaster Family Health Team: results and practical implications for quality improvement	30555929	Evaluation of the McMaster Family Health Team: results and practical implications for quality improvement	Nasser L, Stosic A, Price D.	BMJ Open Qual. 2018 Nov 26;7(4):e000259. doi: 10.1136/bmjoq-2017-000259. eCollection 2018.	Nasser L	BMJ Open Qual	2018	2018-12-18	PMC6267324		10.1136/bmjoq-2017-000259
Takahashi PY (2014). Health outcomes in diabetics measured with Minnesota Community Measurement quality metrics	25565873	Health outcomes in diabetics measured with Minnesota Community Measurement quality metrics	Takahashi PY, St Sauver JL, Finney Rutten LJ, Jacobson RM, Jacobson DJ, McGree ME, Ebbert JO.	Diabetes Metab Syndr Obes. 2014 Dec 16;8:1-8. doi: 10.2147/DMSO.S71726. eCollection 2015.	Takahashi PY	Diabetes Metab Syndr Obes	2014	2015-01-08	PMC4274142		10.2147/DMSO.S71726
MacGregor AJ (2020). Multimorbidity and quality of life after blast-related injury among US military personnel: a cluster analysis of retrospective data	32345277	Multimorbidity and quality of life after blast-related injury among US military personnel: a cluster analysis of retrospective data	MacGregor AJ, Zouris JM, Watrous JR, McCabe CT, Dougherty AL, Galarneau MR, Fraser JJ.	BMC Public Health. 2020 Apr 28;20(1):578. doi: 10.1186/s12889-020-08696-4.	MacGregor AJ	BMC Public Health	2020	2020-04-30	PMC7189580		10.1186/s12889-020-08696-4
Shauer D (2023). Quality of Electronic TB Register Data Compared with Paper-Based Records in the Kyrgyz Republic	37624354	Quality of Electronic TB Register Data Compared with Paper-Based Records in the Kyrgyz Republic	Shauer D, Petrosyan O, Gemilyan M, Kamau EM, Thekkur P, Goncharova O, Gulmira K, Kyrbashov B, Istamov K, Kadyrov M, Wilkinson E.	Trop Med Infect Dis. 2023 Aug 16;8(8):416. doi: 10.3390/tropicalmed8080416.	Shauer D	Trop Med Infect Dis	2023	2023-08-25	PMC10458876		10.3390/tropicalmed8080416
Hutton D (2023). The burden of Chronic Pelvic Pain (CPP): Costs and quality of life of women and men with CPP treated in outpatient referral centers	36757947	The burden of Chronic Pelvic Pain (CPP): Costs and quality of life of women and men with CPP treated in outpatient referral centers	Hutton D, Mustafa A, Patil S, Rathod S, Shrikhande G, Advincula A, Drummond J, Gregersen P, Hall J, Metz C, Milspaw A, Orbuch IK, Stahl P, Stein A, Shrikhande A.	PLoS One. 2023 Feb 9;18(2):e0269828. doi: 10.1371/journal.pone.0269828. eCollection 2023.	Hutton D	PLoS One	2023	2023-02-09	PMC9910684		10.1371/journal.pone.0269828
Ramly E (2022). Implementing Large-Scale Data-Driven Quality Improvement in Assisted Living	34979138	Implementing Large-Scale Data-Driven Quality Improvement in Assisted Living	Ramly E, Parks R, Fishler T, Ford JH 2nd, Zimmerman D, Nordman-Oliveira S.	J Am Med Dir Assoc. 2022 Feb;23(2):280-287. doi: 10.1016/j.jamda.2021.12.025. Epub 2021 Dec 31.	Ramly E	J Am Med Dir Assoc	2022	2022-01-03			10.1016/j.jamda.2021.12.025
Solorio R (2015). Impact of a chronic care coordinator intervention on diabetes quality of care in a community health center	25355532	Impact of a chronic care coordinator intervention on diabetes quality of care in a community health center	Solorio R, Bansal A, Comstock B, Ulatowski K, Barker S.	Health Serv Res. 2015 Jun;50(3):730-49. doi: 10.1111/1475-6773.12253. Epub 2014 Oct 30.	Solorio R	Health Serv Res	2015	2014-10-31	PMC4450927		10.1111/1475-6773.12253
Abdel-Rahman N (2022). Longitudinal Adherence to Diabetes Quality Indicators and Cardiac Disease: A Nationwide Population-Based Historical Cohort Study of Patients With Pharmacologically Treated Diabetes	36129044	Longitudinal Adherence to Diabetes Quality Indicators and Cardiac Disease: A Nationwide Population-Based Historical Cohort Study of Patients With Pharmacologically Treated Diabetes	Abdel-Rahman N, Calderon-Margalit R, Cohen A, Elran E, Golan Cohen A, Krieger M, Paltiel O, Valinsky L, Ben-Yehuda A, Manor O.	J Am Heart Assoc. 2022 Oct 4;11(19):e025603. doi: 10.1161/JAHA.122.025603. Epub 2022 Sep 21.	Abdel-Rahman N	J Am Heart Assoc	2022	2022-09-21	PMC9673720		10.1161/JAHA.122.025603
Nielsen MH (2022). Prevalence of patients using antihypertensive medication in Greenland, and an assessment of the importance of diagnosis for the associated quality of care - a cross-sectional study	35938701	Prevalence of patients using antihypertensive medication in Greenland, and an assessment of the importance of diagnosis for the associated quality of care - a cross-sectional study	Nielsen MH, Backe MB, Pedersen ML.	Int J Circumpolar Health. 2022 Dec;81(1):2110675. doi: 10.1080/22423982.2022.2110675.	Nielsen MH	Int J Circumpolar Health	2022	2022-08-08	PMC9364711		10.1080/22423982.2022.2110675
LeRiger MM (2020). Improving the Compliance of Intraoperative Antibiotic Redosing: A Quality Improvement Initiative	32426644	Improving the Compliance of Intraoperative Antibiotic Redosing: A Quality Improvement Initiative	LeRiger MM, Phipps AR, Norton BM, Spitznagel RA.	Pediatr Qual Saf. 2020 Apr 10;5(2):e285. doi: 10.1097/pq9.0000000000000285. eCollection 2020 Mar-Apr.	LeRiger MM	Pediatr Qual Saf	2020	2020-05-20	PMC7190263		10.1097/pq9.0000000000000285
Tang G (2022). Impact of a Centralized Database System on Radiation Therapy Quality Assurance Management at a Large Health Care Network: 5 Years' Experience	35431152	Impact of a Centralized Database System on Radiation Therapy Quality Assurance Management at a Large Health Care Network: 5 Years' Experience	Tang G, LoSasso T, Chan M, Hunt M.	Pract Radiat Oncol. 2022 Sep-Oct;12(5):e434-e441. doi: 10.1016/j.prro.2022.03.003. Epub 2022 Apr 14.	Tang G	Pract Radiat Oncol	2022	2022-04-18	PMC9452445	NIHMS1798690	10.1016/j.prro.2022.03.003
Manesen R (2021). Data quality assessment of a South African electronic registry for drug-resistant TB, 2015-2016	33777719	Data quality assessment of a South African electronic registry for drug-resistant TB, 2015-2016	Manesen R, Mekler KA, Molobi TR, Tyiki AA, Madlavu MJ, Velen K, Charalambous S, van der Heijden YF.	Public Health Action. 2021 Mar 21;11(1):33-39. doi: 10.5588/pha.20.0031.	Manesen R	Public Health Action	2021	2021-03-29	PMC7987250		10.5588/pha.20.0031
Joulaei H (2021). Health-Related Quality of Life in People Living with HIV in Southwest Iran in 2018: A Cross-Sectional Study	34435050	Health-Related Quality of Life in People Living with HIV in Southwest Iran in 2018: A Cross-Sectional Study	Joulaei H, Mousavi SG, Foroozanfar Z, Rakhshani T.	Biomed Res Int. 2021 Aug 16;2021:9935175. doi: 10.1155/2021/9935175. eCollection 2021.	Joulaei H	Biomed Res Int	2021	2021-08-26	PMC8382539		10.1155/2021/9935175
Le JV (2017). Are formalised implementation activities associated with aspects of quality of care in general practice? A cross-sectional study	30564655	Are formalised implementation activities associated with aspects of quality of care in general practice? A cross-sectional study	Le JV, Lykkegaard J, Pedersen LB, Riisgaard H, Nexøe J, Lemmergaard J, Søndergaard J.	BJGP Open. 2017 Apr 5;1(2):bjgpopen17X100737. doi: 10.3399/bjgpopen17X100737.	Le JV	BJGP Open	2017	2018-12-20	PMC6169947		10.3399/bjgpopen17X100737
Hemler JR (2022). The Effects of Major Disruptions on Practice Participation in Facilitation During a Primary Care Quality Improvement Initiative	35039418	The Effects of Major Disruptions on Practice Participation in Facilitation During a Primary Care Quality Improvement Initiative	Hemler JR, Edwards ST, Valenzuela S, Baron A, Hall JD, Perry CK, Balasubramanian BA, Damschroder L, Solberg LI, Crabtree BF, Cohen DJ.	J Am Board Fam Med. 2022 Jan-Feb;35(1):124-139. doi: 10.3122/jabfm.2022.01.210205.	Hemler JR	J Am Board Fam Med	2022	2022-01-18			10.3122/jabfm.2022.01.210205
Daifi C (2021). Implementation of a Clinical Pharmacist in a Hemodialysis Facility: A Quality Improvement Report	33851119	Implementation of a Clinical Pharmacist in a Hemodialysis Facility: A Quality Improvement Report	Daifi C, Feldpausch B, Roa PA, Yee J.	Kidney Med. 2021 Feb 10;3(2):241-247.e1. doi: 10.1016/j.xkme.2020.11.015. eCollection 2021 Mar-Apr.	Daifi C	Kidney Med	2021	2021-04-14	PMC8039404		10.1016/j.xkme.2020.11.015
Abu HO (2022). Perception of atrial fibrillation symptoms: Impact on quality of life and treatment in older adults	35791806	Perception of atrial fibrillation symptoms: Impact on quality of life and treatment in older adults	Abu HO, Wang W, Otabil EM, Saczynski JS, Mehawej J, Mishra A, Tisminetzky M, Blanchard G, Gurwitz JH, Goldberg RJ, McManus DD.	J Am Geriatr Soc. 2022 Oct;70(10):2805-2817. doi: 10.1111/jgs.17954. Epub 2022 Jul 6.	Abu HO	J Am Geriatr Soc	2022	2022-07-06	PMC9588564	NIHMS1819109	10.1111/jgs.17954
Wallner LP (2015). Quality of preventive care before and after prostate cancer diagnosis	26430473	Quality of preventive care before and after prostate cancer diagnosis	Wallner LP, Slezak JM, Quinn VP, Loo RK, Schottinger JE, Bastani R, Jacobsen SJ.	J Mens Health. 2015 May 1;11(5):14-21.	Wallner LP	J Mens Health	2015	2015-10-03	PMC4587561	NIHMS722083
Fu S (2022). Assessment of Data Quality Variability across Two EHR Systems through a Case Study of Post-Surgical Complications	35854735	Assessment of Data Quality Variability across Two EHR Systems through a Case Study of Post-Surgical Complications	Fu S, Wen A, Schaeferle GM, Wilson PM, Demuth G, Ruan X, Liu S, Storlie C, Liu H.	AMIA Jt Summits Transl Sci Proc. 2022 May 23;2022:196-205. eCollection 2022.	Fu S	AMIA Jt Summits Transl Sci Proc	2022	2022-07-20	PMC9285181
Riveros Perez E (2022). Operating room relay strategy for turnover time improvement: a quality improvement project	35902182	Operating room relay strategy for turnover time improvement: a quality improvement project	Riveros Perez E, Kerko R, Lever N, White A, Kahf S, Avella-Molano B.	BMJ Open Qual. 2022 Jul;11(3):e001957. doi: 10.1136/bmjoq-2022-001957.	Riveros Perez E	BMJ Open Qual	2022	2022-07-28	PMC9341176		10.1136/bmjoq-2022-001957
Bektas Uysal H (2016). Autoimmunity affects health-related quality of life in patients with Hashimoto's thyroiditis	27523457	Autoimmunity affects health-related quality of life in patients with Hashimoto's thyroiditis	Bektas Uysal H, Ayhan M.	Kaohsiung J Med Sci. 2016 Aug;32(8):427-33. doi: 10.1016/j.kjms.2016.06.006. Epub 2016 Jul 25.	Bektas Uysal H	Kaohsiung J Med Sci	2016	2016-08-16			10.1016/j.kjms.2016.06.006
Colombijn JMT (2021). Impact of Polypharmacy on Health-Related Quality of Life in Dialysis Patients	34518456	Impact of Polypharmacy on Health-Related Quality of Life in Dialysis Patients	Colombijn JMT, Bonenkamp AA, van Eck van der Sluijs A, Bijlsma JA, Boonstra AH, Özyilmaz A, Abrahams AC, van Jaarsveld BC; DOMESTICO study group.	Am J Nephrol. 2021;52(9):735-744. doi: 10.1159/000518454. Epub 2021 Sep 10.	Colombijn JMT	Am J Nephrol	2021	2021-09-14	PMC8686702		10.1159/000518454
Farchati H (2021). Is the French SIRE equine information system a good basis for surveillance and epidemiological research? Quality assessment using two surveys	33352491	Is the French SIRE equine information system a good basis for surveillance and epidemiological research? Quality assessment using two surveys	Farchati H, Merlin A, Saussac M, Dornier X, Dhollande M, Garon D, Tapprest J, Sala C.	Res Vet Sci. 2021 Jan;134:96-101. doi: 10.1016/j.rvsc.2020.12.001. Epub 2020 Dec 3.	Farchati H	Res Vet Sci	2021	2020-12-22			10.1016/j.rvsc.2020.12.001
Merino M (2019). Health-related quality of life of patients diagnosed with COPD in Extremadura, Spain: results from an observational study	31888646	Health-related quality of life of patients diagnosed with COPD in Extremadura, Spain: results from an observational study	Merino M, Villoro R, Hidalgo-Vega Á, Carmona C; Collaborative Working Group EPOC-Extremadura.	Health Qual Life Outcomes. 2019 Dec 30;17(1):189. doi: 10.1186/s12955-019-1244-4.	Merino M	Health Qual Life Outcomes	2019	2020-01-01	PMC6937847		10.1186/s12955-019-1244-4
Bellissimo MP (2019). Visceral adipose tissue is associated with poor diet quality and higher fasting glucose in adults with cystic fibrosis	30665857	Visceral adipose tissue is associated with poor diet quality and higher fasting glucose in adults with cystic fibrosis	Bellissimo MP, Zhang I, Ivie EA, Tran PH, Tangpricha V, Hunt WR, Stecenko AA, Ziegler TR, Alvarez JA.	J Cyst Fibros. 2019 May;18(3):430-435. doi: 10.1016/j.jcf.2019.01.002. Epub 2019 Jan 18.	Bellissimo MP	J Cyst Fibros	2019	2019-01-23	PMC6545253	NIHMS1519171	10.1016/j.jcf.2019.01.002
Ross AH (2013). Which visual acuity measurements define high-quality care for patients with neovascular age-related macular degeneration treated with ranibizumab?	23174752	Which visual acuity measurements define high-quality care for patients with neovascular age-related macular degeneration treated with ranibizumab?	Ross AH, Donachie PH, Sallam A, Stratton IM, Mohamed Q, Scanlon PH, Kirkpatrick JN, Johnston RL.	Eye (Lond). 2013 Jan;27(1):56-64. doi: 10.1038/eye.2012.225. Epub 2012 Nov 23.	Ross AH	Eye (Lond)	2013	2012-11-24	PMC3545383		10.1038/eye.2012.225
López-López L (2022). The implications of diabetic foot health-related with quality of life: A retrospective case control investigation	35853797	The implications of diabetic foot health-related with quality of life: A retrospective case control investigation	López-López L, Losa-Iglesias ME, Gómez-Salgado J, Becerro-de-Bengoa-Vallejo R, Romero-Morales C, López-López D, de Labra C, Navarro-Flores E.	J Tissue Viability. 2022 Nov;31(4):790-793. doi: 10.1016/j.jtv.2022.07.003. Epub 2022 Jul 14.	López-López L	J Tissue Viability	2022	2022-07-19			10.1016/j.jtv.2022.07.003
Dhavle AA (2014). Evaluation of a user guidance reminder to improve the quality of electronic prescription messages	25298810	Evaluation of a user guidance reminder to improve the quality of electronic prescription messages	Dhavle AA, Corley ST, Rupp MT, Ruiz J, Smith J, Gill R, Sow M.	Appl Clin Inform. 2014 Aug 6;5(3):699-707. doi: 10.4338/ACI-2014-03-CR-0022. eCollection 2014.	Dhavle AA	Appl Clin Inform	2014	2014-10-10	PMC4187087		10.4338/ACI-2014-03-CR-0022
McCoy IE (2020). Reducing Phlebotomy in Hemodialysis Patients: A Quality Improvement Study	32775983	Reducing Phlebotomy in Hemodialysis Patients: A Quality Improvement Study	McCoy IE, Shieh L, Fatehi P.	Kidney Med. 2020 Jun 15;2(4):432-436. doi: 10.1016/j.xkme.2020.05.006. eCollection 2020 Jul-Aug.	McCoy IE	Kidney Med	2020	2020-08-11	PMC7406848		10.1016/j.xkme.2020.05.006
Alhmoud B (2022). Evaluating a novel, integrative dashboard for health professionals' performance in managing deteriorating patients: a quality improvement project	36588306	Evaluating a novel, integrative dashboard for health professionals' performance in managing deteriorating patients: a quality improvement project	Alhmoud B, Melley D, Khan N, Bonicci T, Patel R, Banerjee A.	BMJ Open Qual. 2022 Dec;11(4):e002033. doi: 10.1136/bmjoq-2022-002033.	Alhmoud B	BMJ Open Qual	2022	2023-01-02	PMC9723858		10.1136/bmjoq-2022-002033
Jones CD (2019). Quality of Hospital Communication and Patient Preparation for Home Health Care: Results From a Statewide Survey of Home Health Care Nurses and Staff	30799224	Quality of Hospital Communication and Patient Preparation for Home Health Care: Results From a Statewide Survey of Home Health Care Nurses and Staff	Jones CD, Jones J, Bowles KH, Flynn L, Masoudi FA, Coleman EA, Levy C, Boxer RS.	J Am Med Dir Assoc. 2019 Apr;20(4):487-491. doi: 10.1016/j.jamda.2019.01.004. Epub 2019 Feb 22.	Jones CD	J Am Med Dir Assoc	2019	2019-02-26	PMC6594376	NIHMS1032863	10.1016/j.jamda.2019.01.004
Diaz-Garelli JF (2019). DataGauge: A Practical Process for Systematically Designing and Implementing Quality Assessments of Repurposed Clinical Data	31367649	DataGauge: A Practical Process for Systematically Designing and Implementing Quality Assessments of Repurposed Clinical Data	Diaz-Garelli JF, Bernstam EV, Lee M, Hwang KO, Rahbar MH, Johnson TR.	EGEMS (Wash DC). 2019 Jul 25;7(1):32. doi: 10.5334/egems.286.	Diaz-Garelli JF	EGEMS (Wash DC)	2019	2019-08-02	PMC6659577		10.5334/egems.286
Ryu KA (2014). Comparison of nutrient intake and diet quality between hyperuricemia subjects and controls in Korea	24527421	Comparison of nutrient intake and diet quality between hyperuricemia subjects and controls in Korea	Ryu KA, Kang HH, Kim SY, Yoo MK, Kim JS, Lee CH, Wie GA.	Clin Nutr Res. 2014 Jan;3(1):56-63. doi: 10.7762/cnr.2014.3.1.56. Epub 2014 Jan 27.	Ryu KA	Clin Nutr Res	2014	2014-02-15	PMC3921296		10.7762/cnr.2014.3.1.56
Park KJ (2020). A Quality Improvement Initiative Targeting Chronic Kidney Disease Metrics Through Increased Urinary Albumin Testing	33635782	A Quality Improvement Initiative Targeting Chronic Kidney Disease Metrics Through Increased Urinary Albumin Testing	Park KJ, Unitan RS, Thorp ML.	Perm J. 2020 Dec;25:1. doi: 10.7812/TPP/20.210.	Park KJ	Perm J	2020	2021-02-26	PMC8817939		10.7812/TPP/20.210
Yang S (2022). Effect of Network-Based Positive Psychological Nursing Model Combined With Elemene Injection on Negative Emotions, Immune Function and Quality of Life in Lung Cancer Patients Undergoing Chemotherapy in the Era of Big Data	35602129	Effect of Network-Based Positive Psychological Nursing Model Combined With Elemene Injection on Negative Emotions, Immune Function and Quality of Life in Lung Cancer Patients Undergoing Chemotherapy in the Era of Big Data	Yang S, Zheng L, Sun Y, Li Z.	Front Public Health. 2022 May 6;10:897535. doi: 10.3389/fpubh.2022.897535. eCollection 2022.	Yang S	Front Public Health	2022	2022-05-23	PMC9120652		10.3389/fpubh.2022.897535
Medin AC (2019). Diet quality on days without breakfast or lunch - Identifying targets to improve adolescents' diet	30639294	Diet quality on days without breakfast or lunch - Identifying targets to improve adolescents' diet	Medin AC, Myhre JB, Diep LM, Andersen LF.	Appetite. 2019 Apr 1;135:123-130. doi: 10.1016/j.appet.2019.01.001. Epub 2019 Jan 10.	Medin AC	Appetite	2019	2019-01-15			10.1016/j.appet.2019.01.001
Bowden M (2017). Improving Human Papilloma Virus Vaccination Rates: Quality Improvement	30229184	Improving Human Papilloma Virus Vaccination Rates: Quality Improvement	Bowden M, Yaun J, Bagga B.	Pediatr Qual Saf. 2017 Dec 4;2(6):e048. doi: 10.1097/pq9.0000000000000048. eCollection 2017 Nov-Dec.	Bowden M	Pediatr Qual Saf	2017	2018-09-20	PMC6132894		10.1097/pq9.0000000000000048
Afshar M (2019). Patient Outcomes and Cost-Effectiveness of a Sepsis Care Quality Improvement Program in a Health System	31306176	Patient Outcomes and Cost-Effectiveness of a Sepsis Care Quality Improvement Program in a Health System	Afshar M, Arain E, Ye C, Gilbert E, Xie M, Lee J, Churpek MM, Durazo-Arvizu R, Markossian T, Joyce C.	Crit Care Med. 2019 Oct;47(10):1371-1379. doi: 10.1097/CCM.0000000000003919.	Afshar M	Crit Care Med	2019	2019-07-16	PMC7195842	NIHMS1578029	10.1097/CCM.0000000000003919
Nazu NA (2020). Association of mental disorders and quality of diabetes care - A six-year follow-up study of type 2 diabetes patients in North Karelia, Finland	32673698	Association of mental disorders and quality of diabetes care - A six-year follow-up study of type 2 diabetes patients in North Karelia, Finland	Nazu NA, Wikström K, Lamidi ML, Lindström J, Tirkkonen H, Rautiainen P, Laatikainen T.	Diabetes Res Clin Pract. 2020 Aug;166:108312. doi: 10.1016/j.diabres.2020.108312. Epub 2020 Jul 14.	Nazu NA	Diabetes Res Clin Pract	2020	2020-07-17			10.1016/j.diabres.2020.108312
Kamal AH (2014). Optimizing the quality of breast cancer biomarker use at Duke Cancer Institute	24614047	Optimizing the quality of breast cancer biomarker use at Duke Cancer Institute	Kamal AH, Power S, Broadwater G, Holland AR, Marcom PK.	J Natl Compr Canc Netw. 2014 Feb;12 Suppl 1(0 1):S21-4. doi: 10.6004/jnccn.2014.0209.	Kamal AH	J Natl Compr Canc Netw	2014	2014-03-12	PMC4517429	NIHMS707775	10.6004/jnccn.2014.0209
Lokker C (2023). Deep learning to refine the identification of high-quality clinical research articles from the biomedical literature: Performance evaluation	37164244	Deep learning to refine the identification of high-quality clinical research articles from the biomedical literature: Performance evaluation	Lokker C, Bagheri E, Abdelkader W, Parrish R, Afzal M, Navarro T, Cotoi C, Germini F, Linkins L, Haynes RB, Chu L, Iorio A.	J Biomed Inform. 2023 Jun;142:104384. doi: 10.1016/j.jbi.2023.104384. Epub 2023 May 8.	Lokker C	J Biomed Inform	2023	2023-05-10			10.1016/j.jbi.2023.104384
Abdur Rahman M (2019). A Secure Occupational Therapy Framework for Monitoring Cancer Patients' Quality of Life	31795384	A Secure Occupational Therapy Framework for Monitoring Cancer Patients' Quality of Life	Abdur Rahman M, Rashid MM, Le Kernec J, Philippe B, Barnes SJ, Fioranelli F, Yang S, Romain O, Abbasi QH, Loukas G, Imran M.	Sensors (Basel). 2019 Nov 29;19(23):5258. doi: 10.3390/s19235258.	Abdur Rahman M	Sensors (Basel)	2019	2019-12-05	PMC6928807		10.3390/s19235258
Maraganore DM (2020). Quality improvement and practice-based research in sleep medicine using structured clinical documentation in the electronic medical record	32395635	Quality improvement and practice-based research in sleep medicine using structured clinical documentation in the electronic medical record	Maraganore DM, Freedom T, Simon KC, Lovitz LE, Musleh C, Munson R, Nasir N, Patel S, Paul J, Viola-Saltzman M, Meyers S, Chesis R, Hillman L, Tideman S, Pham A, Vazquez RM, Frigerio R.	Sleep Sci Pract. 2020 Jan 2;4:1. doi: 10.1186/s41606-019-0038-2.	Maraganore DM	Sleep Sci Pract	2020	2020-05-13	PMC7213673	NIHMS1574724	10.1186/s41606-019-0038-2
Doll KM (2014). Preoperative quality of life and surgical outcomes in gynecologic oncology patients: a new predictor of operative risk?	24726615	Preoperative quality of life and surgical outcomes in gynecologic oncology patients: a new predictor of operative risk?	Doll KM, Snavely AC, Kalinowski A, Irwin DE, Bensen JT, Bae-Jump V, Boggess JF, Soper JT, Brewster WR, Gehrig PA.	Gynecol Oncol. 2014 Jun;133(3):546-51. doi: 10.1016/j.ygyno.2014.04.002. Epub 2014 Apr 12.	Doll KM	Gynecol Oncol	2014	2014-04-15	PMC4058761	NIHMS585362	10.1016/j.ygyno.2014.04.002
Al-Mujaini A (2011). Satisfaction and perceived quality of an electronic medical record system in a tertiary hospital in oman	22125726	Satisfaction and perceived quality of an electronic medical record system in a tertiary hospital in oman	Al-Mujaini A, Al-Farsi Y, Al-Maniri A, Ganesh A.	Oman Med J. 2011 Sep;26(5):324-8. doi: 10.5001/omj.2011.81.	Al-Mujaini A	Oman Med J	2011	2011-11-30	PMC3215451		10.5001/omj.2011.81
Attal S (2019). Indicators of Quality of Clinical Care for Type 2 Diabetes Patients in Primary Health Care Centers in Qatar: A Retrospective Analysis	31885556	Indicators of Quality of Clinical Care for Type 2 Diabetes Patients in Primary Health Care Centers in Qatar: A Retrospective Analysis	Attal S, Mahmoud MH, Aseel MT, Candra A, Amuna P, Elnagmi M, Abdallah M, Ismail N, Abdelrazek A, Albaw D, Albashir A, Elmahdi H.	Int J Endocrinol. 2019 Dec 5;2019:3519093. doi: 10.1155/2019/3519093. eCollection 2019.	Attal S	Int J Endocrinol	2019	2019-12-31	PMC6915134		10.1155/2019/3519093
O'Reilly A (2020). An immunotherapy survivor population: health-related quality of life and toxicity in patients with metastatic melanoma treated with immune checkpoint inhibitors	31089820	An immunotherapy survivor population: health-related quality of life and toxicity in patients with metastatic melanoma treated with immune checkpoint inhibitors	O'Reilly A, Hughes P, Mann J, Lai Z, Teh JJ, Mclean E, Edmonds K, Lingard K, Chauhan D, Lynch J, Au L, Ludlow A, Pattison N, Wiseman T, Turajlic S, Gore M, Larkin J, Husson O.	Support Care Cancer. 2020 Feb;28(2):561-570. doi: 10.1007/s00520-019-04818-w. Epub 2019 May 14.	O'Reilly A	Support Care Cancer	2020	2019-05-16	PMC6954131		10.1007/s00520-019-04818-w
Feng Z (2016). Wave energy level and geographic setting correlate with Florida beach water quality	26892203	Wave energy level and geographic setting correlate with Florida beach water quality	Feng Z, Reniers A, Haus BK, Solo-Gabriele HM, Kelly EA.	Mar Pollut Bull. 2016 Mar 15;104(1-2):54-60. doi: 10.1016/j.marpolbul.2016.02.011. Epub 2016 Feb 15.	Feng Z	Mar Pollut Bull	2016	2016-02-20	PMC4804752	NIHMS760732	10.1016/j.marpolbul.2016.02.011
Toler S (2018). Screening for postpartum anxiety: A quality improvement project to promote the screening of women suffering in silence	29684795	Screening for postpartum anxiety: A quality improvement project to promote the screening of women suffering in silence	Toler S, Stapleton S, Kertsburg K, Callahan TJ, Hastings-Tolsma M.	Midwifery. 2018 Jul;62:161-170. doi: 10.1016/j.midw.2018.03.016. Epub 2018 Apr 3.	Toler S	Midwifery	2018	2018-04-24	PMC8040026	NIHMS1688692	10.1016/j.midw.2018.03.016
Lewis VA (2021). FQHC Designation and Safety Net Patient Revenue Associated with Primary Care Practice Capabilities for Access and Quality	34346005	FQHC Designation and Safety Net Patient Revenue Associated with Primary Care Practice Capabilities for Access and Quality	Lewis VA, Spivack S, Murray GF, Rodriguez HP.	J Gen Intern Med. 2021 Oct;36(10):2922-2928. doi: 10.1007/s11606-021-06746-0. Epub 2021 Aug 3.	Lewis VA	J Gen Intern Med	2021	2021-08-04	PMC8481458		10.1007/s11606-021-06746-0
de Jonge M (2022). Optimizing an existing prediction model for quality of life one-year post-intensive care unit: An exploratory analysis	36054515	Optimizing an existing prediction model for quality of life one-year post-intensive care unit: An exploratory analysis	de Jonge M, Wubben N, van Kaam CR, Frenzel T, Hoedemaekers CWE, Ambrogioni L, van der Hoeven JG, van den Boogaard M, Zegers M.	Acta Anaesthesiol Scand. 2022 Nov;66(10):1228-1236. doi: 10.1111/aas.14138. Epub 2022 Aug 31.	de Jonge M	Acta Anaesthesiol Scand	2022	2022-09-02	PMC9804831		10.1111/aas.14138
Torda P (2013). Achieving the Promise of Electronic Health Record-enabled Quality Measurement: a Measure Developer's Perspective	25848574	Achieving the Promise of Electronic Health Record-enabled Quality Measurement: a Measure Developer's Perspective	Torda P, Tinoco A.	EGEMS (Wash DC). 2013 Oct 28;1(2):1031. doi: 10.13063/2327-9214.1031. eCollection 2013.	Torda P	EGEMS (Wash DC)	2013	2015-04-08	PMC4371427		10.13063/2327-9214.1031
Walton S (2017). Measuring the timeliness of childhood vaccinations: Using cohort data and routine health records to evaluate quality of immunisation services	29132992	Measuring the timeliness of childhood vaccinations: Using cohort data and routine health records to evaluate quality of immunisation services	Walton S, Cortina-Borja M, Dezateux C, Griffiths LJ, Tingay K, Akbari A, Bandyopadhyay A, Lyons RA, Bedford H.	Vaccine. 2017 Dec 18;35(51):7166-7173. doi: 10.1016/j.vaccine.2017.10.085. Epub 2017 Nov 10.	Walton S	Vaccine	2017	2017-11-15	PMC5720480		10.1016/j.vaccine.2017.10.085
Rogerson CM (2021). Reducing Unnecessary Nitric Oxide Use: A Hospital-Wide, Respiratory Therapist-Driven Quality Improvement Project	33144387	Reducing Unnecessary Nitric Oxide Use: A Hospital-Wide, Respiratory Therapist-Driven Quality Improvement Project	Rogerson CM, Tori AJ, Hole AJ, Summitt E, Allen JD, Abu-Sultaneh S, Valentine KM.	Respir Care. 2021 Jan;66(1):18-24. doi: 10.4187/respcare.08347. Epub 2020 Nov 3.	Rogerson CM	Respir Care	2021	2020-11-04			10.4187/respcare.08347
Schreiber M (2021). Balancing value and burden: the Centers for Medicare & Medicaid Services electronic Clinical Quality Measure (eCQM) Strategy Project	34383912	Balancing value and burden: the Centers for Medicare & Medicaid Services electronic Clinical Quality Measure (eCQM) Strategy Project	Schreiber M, Krauss D, Blake B, Boone E, Almonte R.	J Am Med Inform Assoc. 2021 Oct 12;28(11):2475-2482. doi: 10.1093/jamia/ocab013.	Schreiber M	J Am Med Inform Assoc	2021	2021-08-12	PMC8510288		10.1093/jamia/ocab013
Ribeiro SP (2020). Primary Health Care and Coordination of Care: device to increase access and improve quality	32402048	Primary Health Care and Coordination of Care: device to increase access and improve quality	Ribeiro SP, Cavalcanti MLT.	Cien Saude Colet. 2020 May;25(5):1799-1808. doi: 10.1590/1413-81232020255.34122019. Epub 2020 May 8.	Ribeiro SP	Cien Saude Colet	2020	2020-05-14			10.1590/1413-81232020255.34122019
Senteio CR (2020). Supporting quality care for ESRD patients: the social worker can help address barriers to advance care planning	32075587	Supporting quality care for ESRD patients: the social worker can help address barriers to advance care planning	Senteio CR, Callahan MB.	BMC Nephrol. 2020 Feb 19;21(1):55. doi: 10.1186/s12882-020-01720-0.	Senteio CR	BMC Nephrol	2020	2020-02-21	PMC7031953		10.1186/s12882-020-01720-0
Ming WK (2019). Health-related quality of life in pregnancy with uterine fibroid: a cross-sectional study in China	31126289	Health-related quality of life in pregnancy with uterine fibroid: a cross-sectional study in China	Ming WK, Wu H, Wu Y, Chen H, Meng T, Shen Y, Wang Z, Huang X, Sun W, Chow TS, Wang Y, Ding W, Chen H, Li Z, Wang Z.	Health Qual Life Outcomes. 2019 May 24;17(1):89. doi: 10.1186/s12955-019-1153-6.	Ming WK	Health Qual Life Outcomes	2019	2019-05-26	PMC6534849		10.1186/s12955-019-1153-6
Shafaay EA (2023). The clinical characteristics and quality of life of 248 pediatric and adult patients with Congenital Adrenal Hyperplasia	37347111	The clinical characteristics and quality of life of 248 pediatric and adult patients with Congenital Adrenal Hyperplasia	Shafaay EA, Aldriweesh MA, Aljahdali GL, Babiker A, Alomar AO, Alharbi KM, Aldalaan H, Alenazi A, Alangari AS, Alsagheir A, Adriaansen BPH, Claahsen-van der Grinten HL, Al Alwan I.	Front Endocrinol (Lausanne). 2023 Jun 6;14:1122435. doi: 10.3389/fendo.2023.1122435. eCollection 2023.	Shafaay EA	Front Endocrinol (Lausanne)	2023	2023-06-22	PMC10280019		10.3389/fendo.2023.1122435
Zhang CX (2022). Embryo morphologic quality in relation to the metabolic and cognitive development of singletons conceived by in vitro fertilization and intracytoplasmic sperm injection: a matched cohort study	35568190	Embryo morphologic quality in relation to the metabolic and cognitive development of singletons conceived by in vitro fertilization and intracytoplasmic sperm injection: a matched cohort study	Zhang CX, Xue JL, Zhao W, Wu YQ, Liu XY, Wang SW, Li LH, Gu SM, Li JQ, Zhang YY, Zhang FH, Yang YZ, Wang YM, Zhu YM, Xing LF, Qian YL, Zhang D.	Am J Obstet Gynecol. 2022 Sep;227(3):479.e1-479.e23. doi: 10.1016/j.ajog.2022.05.019. Epub 2022 May 11.	Zhang CX	Am J Obstet Gynecol	2022	2022-05-14			10.1016/j.ajog.2022.05.019
Mosen DM (2010). Medication use, emergency hospital care utilization, and quality-of-life outcome disparities by race/ethnicity among adults with asthma	21348553	Medication use, emergency hospital care utilization, and quality-of-life outcome disparities by race/ethnicity among adults with asthma	Mosen DM, Schatz M, Gold R, Mularski RA, Wong WF, Bellows J.	Am J Manag Care. 2010 Nov;16(11):821-8.	Mosen DM	Am J Manag Care	2010	2011-02-26
Bai B (2020). Quality of life and influencing factors of patients with rheumatoid arthritis in Northeast China	32366246	Quality of life and influencing factors of patients with rheumatoid arthritis in Northeast China	Bai B, Chen M, Fu L, Liu H, Jin L, Wei T, Xin F.	Health Qual Life Outcomes. 2020 May 4;18(1):119. doi: 10.1186/s12955-020-01355-7.	Bai B	Health Qual Life Outcomes	2020	2020-05-06	PMC7197177		10.1186/s12955-020-01355-7
Lebowa W (2023). The Influence of Religiosity and Spirituality on the Quality of Life of Patients With Multiple Myeloma	37739869	The Influence of Religiosity and Spirituality on the Quality of Life of Patients With Multiple Myeloma	Lebowa W, Prusak J, Leśniak M, Wasiewicz J, Jurczyszyn A.	Clin Lymphoma Myeloma Leuk. 2023 Aug 20:S2152-2650(23)00273-2. doi: 10.1016/j.clml.2023.08.013. Online ahead of print.	Lebowa W	Clin Lymphoma Myeloma Leuk	2023	2023-09-22			10.1016/j.clml.2023.08.013
Gonzales A (2019). Transplant Energize Me Patient Outcome (TEMPO): A Quality Improvement Project that Maintains Functional Mobility in Pediatric Patients Admitted for Allogeneic Hematopoietic Cell Transplantation	31085304	Transplant Energize Me Patient Outcome (TEMPO): A Quality Improvement Project that Maintains Functional Mobility in Pediatric Patients Admitted for Allogeneic Hematopoietic Cell Transplantation	Gonzales A, Gates E, Bhunia N, Mehyar L, Hashem H, Stanek JR, Krebs B, Auletta JJ.	Biol Blood Marrow Transplant. 2019 Sep;25(9):1779-1785. doi: 10.1016/j.bbmt.2019.05.004. Epub 2019 May 11.	Gonzales A	Biol Blood Marrow Transplant	2019	2019-05-16			10.1016/j.bbmt.2019.05.004
Ring LM (2023). A Quality Improvement Initiative to Improve Pediatric Discharge Medication Safety and Efficiency	37434598	A Quality Improvement Initiative to Improve Pediatric Discharge Medication Safety and Efficiency	Ring LM, Cinotti J, Hom LA, Mullenholz M, Mangum J, Ahmed-Winston S, Cheng JJ, Randolph E, Harahsheh AS.	Pediatr Qual Saf. 2023 Jul 10;8(4):e671. doi: 10.1097/pq9.0000000000000671. eCollection 2023 Jul-Aug.	Ring LM	Pediatr Qual Saf	2023	2023-07-12	PMC10332828		10.1097/pq9.0000000000000671
French KE (2019). Continuous Quality Improvement Measured With Time-Driven Activity-Based Costing in an Outpatient Cancer Surgery Center	30615585	Continuous Quality Improvement Measured With Time-Driven Activity-Based Costing in an Outpatient Cancer Surgery Center	French KE, Recinos I, Guzman AB, Aloia TA, Hernandez M, Kee SS, Kowalski AM, Goravanchi F, Cerny J, Cleckler-Hughes KV, Rebello E.	J Oncol Pract. 2019 Feb;15(2):e162-e168. doi: 10.1200/JOP.18.00394. Epub 2019 Jan 7.	French KE	J Oncol Pract	2019	2019-01-08	PMC7846064		10.1200/JOP.18.00394
Crews J (2018). Total Parenteral Nutrition Standardization and Electronic Ordering to Reduce Errors: a Quality Improvement Initiative	30229203	Total Parenteral Nutrition Standardization and Electronic Ordering to Reduce Errors: a Quality Improvement Initiative	Crews J, Rueda-de-Leon E, Remus D, Sayles R, Mateus J, Shakeel F.	Pediatr Qual Saf. 2018 Jul 27;3(4):e093. doi: 10.1097/pq9.0000000000000093. eCollection 2018 Jul-Aug.	Crews J	Pediatr Qual Saf	2018	2018-09-20	PMC6135557		10.1097/pq9.0000000000000093
Alsheikh N (2023). A Three-Year Retrospective Study Assessing the Quality of the Course of Management of Infective Endocarditis in a Tertiary Hospital in Riyadh, Saudi Arabia	37193472	A Three-Year Retrospective Study Assessing the Quality of the Course of Management of Infective Endocarditis in a Tertiary Hospital in Riyadh, Saudi Arabia	Alsheikh N, Alghbewi GB, Hakami NA, Aljadaie S, Sohaibani F, Alsaif M, Alsalamah M.	Cureus. 2023 Apr 13;15(4):e37539. doi: 10.7759/cureus.37539. eCollection 2023 Apr.	Alsheikh N	Cureus	2023	2023-05-16	PMC10182859		10.7759/cureus.37539
Imhoff B (2022). Reducing time to admission in emergency department patients: a cross-functional quality improvement project	36122996	Reducing time to admission in emergency department patients: a cross-functional quality improvement project	Imhoff B, Marshall K, Nazir N, Pal A, Parkhurst M.	BMJ Open Qual. 2022 Sep;11(3):e001987. doi: 10.1136/bmjoq-2022-001987.	Imhoff B	BMJ Open Qual	2022	2022-09-19	PMC9486293		10.1136/bmjoq-2022-001987
Zhang J (2020). Sepsis and septic shock after craniotomy: Predicting a significant patient safety and quality outcome measure	32941422	Sepsis and septic shock after craniotomy: Predicting a significant patient safety and quality outcome measure	Zhang J, Li YI, Pieters TA, Towner J, Li KZ, Al-Dhahir MA, Childers F, Li YM.	PLoS One. 2020 Sep 17;15(9):e0235273. doi: 10.1371/journal.pone.0235273. eCollection 2020.	Zhang J	PLoS One	2020	2020-09-17	PMC7498000		10.1371/journal.pone.0235273
Warner AL (2022). Inpatient Quality-of-Care Measures for Heart Failure: Treatment Gaps and Opportunities in the Contemporary Era	36252108	Inpatient Quality-of-Care Measures for Heart Failure: Treatment Gaps and Opportunities in the Contemporary Era	Warner AL, Lu L, Ghaznavi Z, Jackevicius CA.	Circ Cardiovasc Qual Outcomes. 2022 Oct;15(10):e008936. doi: 10.1161/CIRCOUTCOMES.122.008936. Epub 2022 Oct 11.	Warner AL	Circ Cardiovasc Qual Outcomes	2022	2022-10-17			10.1161/CIRCOUTCOMES.122.008936
Wang F (2022). Process quality of type 2 diabetes mellitus care and association with patient perceived attributes of family doctor service in urban general practices, Beijing, China	36071391	Process quality of type 2 diabetes mellitus care and association with patient perceived attributes of family doctor service in urban general practices, Beijing, China	Wang F, Wei Y, Wang M, Pan Z, Jin G, Lu X.	BMC Prim Care. 2022 Sep 7;23(1):228. doi: 10.1186/s12875-022-01838-0.	Wang F	BMC Prim Care	2022	2022-09-07	PMC9454121		10.1186/s12875-022-01838-0
Paulsen A (2012). Quality of data entry using single entry, double entry and automated forms processing--an example based on a study of patient-reported outcomes	22493733	Quality of data entry using single entry, double entry and automated forms processing--an example based on a study of patient-reported outcomes	Paulsen A, Overgaard S, Lauritsen JM.	PLoS One. 2012;7(4):e35087. doi: 10.1371/journal.pone.0035087. Epub 2012 Apr 6.	Paulsen A	PLoS One	2012	2012-04-12	PMC3320865		10.1371/journal.pone.0035087
Silverio A (2018). An exploratory look at comorbidities, utilization, and quality of care among obese and nonobese children in academic family medicine practice	30805539	An exploratory look at comorbidities, utilization, and quality of care among obese and nonobese children in academic family medicine practice	Silverio A, Khalili SP, Cunningham A.	Int J Pediatr Adolesc Med. 2018 Sep;5(3):83-87. doi: 10.1016/j.ijpam.2018.08.004. Epub 2018 Sep 21.	Silverio A	Int J Pediatr Adolesc Med	2018	2019-02-27	PMC6363266		10.1016/j.ijpam.2018.08.004
Mundt MP (2016). Primary care team communication networks, team climate, quality of care, and medical costs for patients with diabetes: A cross-sectional study	27087293	Primary care team communication networks, team climate, quality of care, and medical costs for patients with diabetes: A cross-sectional study	Mundt MP, Agneessens F, Tuan WJ, Zakletskaia LI, Kamnetz SA, Gilchrist VJ.	Int J Nurs Stud. 2016 Jun;58:1-11. doi: 10.1016/j.ijnurstu.2016.01.013. Epub 2016 Feb 8.	Mundt MP	Int J Nurs Stud	2016	2016-04-19	PMC4835690	NIHMS758468	10.1016/j.ijnurstu.2016.01.013
Kaushal T (2020). Improving Disposition Decision-Making for Pediatric Diabetic Ketoacidosis: A Quality Improvement Study	32426627	Improving Disposition Decision-Making for Pediatric Diabetic Ketoacidosis: A Quality Improvement Study	Kaushal T, Lord K, Olsen R, Mehta S, Clark S, Laskin B, Traynor D, Taylor A, Shaw KN, Srinivasan V.	Pediatr Qual Saf. 2020 Feb 15;5(2):e260. doi: 10.1097/pq9.0000000000000260. eCollection 2020 Mar-Apr.	Kaushal T	Pediatr Qual Saf	2020	2020-05-20	PMC7190258		10.1097/pq9.0000000000000260
Huser V (2016). Multisite Evaluation of a Data Quality Tool for Patient-Level Clinical Data Sets	28154833	Multisite Evaluation of a Data Quality Tool for Patient-Level Clinical Data Sets	Huser V, DeFalco FJ, Schuemie M, Ryan PB, Shang N, Velez M, Park RW, Boyce RD, Duke J, Khare R, Utidjian L, Bailey C.	EGEMS (Wash DC). 2016 Nov 30;4(1):1239. doi: 10.13063/2327-9214.1239. eCollection 2016.	Huser V	EGEMS (Wash DC)	2016	2017-02-04	PMC5226382		10.13063/2327-9214.1239
Foppa L (2022). Quality of care in patients with type 1 diabetes during the COVID-19 pandemic: a cohort study from Southern Brazil	35598019	Quality of care in patients with type 1 diabetes during the COVID-19 pandemic: a cohort study from Southern Brazil	Foppa L, Alessi J, Nemetz B, de Matos R, Telo GH, Schaan BD.	Diabetol Metab Syndr. 2022 May 21;14(1):75. doi: 10.1186/s13098-022-00845-6.	Foppa L	Diabetol Metab Syndr	2022	2022-05-21	PMC9123820		10.1186/s13098-022-00845-6
Valladares AF (2021). How a Malnutrition Quality Improvement Initiative Furthers Malnutrition Measurement and Care: Results From a Hospital Learning Collaborative	32282948	How a Malnutrition Quality Improvement Initiative Furthers Malnutrition Measurement and Care: Results From a Hospital Learning Collaborative	Valladares AF, Kilgore KM, Partridge J, Sulo S, Kerr KW, McCauley S.	JPEN J Parenter Enteral Nutr. 2021 Feb;45(2):366-371. doi: 10.1002/jpen.1833. Epub 2020 Apr 13.	Valladares AF	JPEN J Parenter Enteral Nutr	2021	2020-04-14	PMC7984333		10.1002/jpen.1833
Huoponen S (2020). Health-related quality of life and costs of switching originator infliximab to biosimilar one in treatment of inflammatory bowel disease	31914087	Health-related quality of life and costs of switching originator infliximab to biosimilar one in treatment of inflammatory bowel disease	Huoponen S, Eberl A, Räsänen P, Roine RP, Sipponen T, Arkkila P, Blom M.	Medicine (Baltimore). 2020 Jan;99(2):e18723. doi: 10.1097/MD.0000000000018723.	Huoponen S	Medicine (Baltimore)	2020	2020-01-09	PMC6959900		10.1097/MD.0000000000018723
Gardea-Resendez M (2022). Quantification of diet quality utilizing the rapid eating assessment for participants-shortened version in bipolar disorder: Implications for prospective depression and cardiometabolic studies	35545158	Quantification of diet quality utilizing the rapid eating assessment for participants-shortened version in bipolar disorder: Implications for prospective depression and cardiometabolic studies	Gardea-Resendez M, Winham SJ, Romo-Nava F, Cuellar-Barboza A, Clark MM, Andreazza AC, Cabello-Arreola A, Veldic M, Bond DJ, Singh B, Prieto ML, Nunez NA, Betcher H, Moore KM, Blom T, Colby C, Pendegraft RS, Kelpin SS, Ozerdem A, Miola A, De Filippis E, Biernacka JM, McElroy SL, Frye MA.	J Affect Disord. 2022 Aug 1;310:150-155. doi: 10.1016/j.jad.2022.05.037. Epub 2022 May 8.	Gardea-Resendez M	J Affect Disord	2022	2022-05-11	PMC9721194	NIHMS1851063	10.1016/j.jad.2022.05.037
Gyedu A (2015). Quality of referrals for elective surgery at a tertiary care hospital in a developing country: an opportunity for improving timely access to and cost-effectiveness of surgical care	25659222	Quality of referrals for elective surgery at a tertiary care hospital in a developing country: an opportunity for improving timely access to and cost-effectiveness of surgical care	Gyedu A, Baah EG, Boakye G, Ohene-Yeboah M, Otupiri E, Stewart BT.	Int J Surg. 2015 Mar;15:74-8. doi: 10.1016/j.ijsu.2015.01.033. Epub 2015 Feb 4.	Gyedu A	Int J Surg	2015	2015-02-10	PMC4355171	NIHMS662350	10.1016/j.ijsu.2015.01.033
Rashid S (2022). Increasing statin prescription rates to prevent cardiovascular disease among high-risk populations: a quality improvement intervention centred on a novel interactive tool	36113898	Increasing statin prescription rates to prevent cardiovascular disease among high-risk populations: a quality improvement intervention centred on a novel interactive tool	Rashid S, Suero-Abreu GA, Tysarowski M, Um HB, Shah K, Zhang Y, Douglas A, Matassa D.	BMJ Open Qual. 2022 Sep;11(3):e001947. doi: 10.1136/bmjoq-2022-001947.	Rashid S	BMJ Open Qual	2022	2022-09-16	PMC9486342		10.1136/bmjoq-2022-001947
Collado-Boira EJ (2021). Self-Care and Health-Related Quality of Life in Patients with Drainage Enterostomy: A Multicenter, Cross Sectional Study	33801488	Self-Care and Health-Related Quality of Life in Patients with Drainage Enterostomy: A Multicenter, Cross Sectional Study	Collado-Boira EJ, Machancoses FH, Folch-Ayora A, Salas-Medina P, Bernat-Adell MD, Bernalte-Martí V, Temprado-Albalat MD.	Int J Environ Res Public Health. 2021 Mar 2;18(5):2443. doi: 10.3390/ijerph18052443.	Collado-Boira EJ	Int J Environ Res Public Health	2021	2021-04-03	PMC7967580		10.3390/ijerph18052443
Sena LA (2022). Trainee-Led Quality Improvement Project to Improve Fertility Preservation Counseling for Patients With Cancer	34565170	Trainee-Led Quality Improvement Project to Improve Fertility Preservation Counseling for Patients With Cancer	Sena LA, Sedhom R, Scott S, Kagan A, Marple AH, Canzoniero JV, Hsu M, Qasim Hussaini SM, Herati AS, Reschke L, Antero MF, Christianson MS, Binder AF, Chen AR, Donehower RC, Marrone KA, Gupta A.	JCO Oncol Pract. 2022 Mar;18(3):e403-e411. doi: 10.1200/OP.21.00479. Epub 2021 Sep 25.	Sena LA	JCO Oncol Pract	2022	2021-09-27	PMC8932487		10.1200/OP.21.00479
Hoffman SJ (2016). Automatically quantifying the scientific quality and sensationalism of news records mentioning pandemics: validating a maximum entropy machine-learning model	26854419	Automatically quantifying the scientific quality and sensationalism of news records mentioning pandemics: validating a maximum entropy machine-learning model	Hoffman SJ, Justicz V.	J Clin Epidemiol. 2016 Jul;75:47-55. doi: 10.1016/j.jclinepi.2015.12.010. Epub 2016 Mar 7.	Hoffman SJ	J Clin Epidemiol	2016	2016-02-09	PMC7127105		10.1016/j.jclinepi.2015.12.010
Tereza DM (2022). Stroke epidemiology in southern Brazil: Investigating the relationship between stroke severity, hospitalization costs, and health-related quality of life	35703701	Stroke epidemiology in southern Brazil: Investigating the relationship between stroke severity, hospitalization costs, and health-related quality of life	Tereza DM, Baldasso GM, Paes RS, Sá Junior AR, Giehl MWC, Dutra RC.	An Acad Bras Cienc. 2022 Jun 13;94(2):e20211492. doi: 10.1590/0001-3765202220211492. eCollection 2022.	Tereza DM	An Acad Bras Cienc	2022	2022-06-15			10.1590/0001-3765202220211492
Saarinen IH (2020). Perceived quality of surgical care in association with patient-related factors and correlation to reported postoperative complications in Finland: a cross-sectional study	33208324	Perceived quality of surgical care in association with patient-related factors and correlation to reported postoperative complications in Finland: a cross-sectional study	Saarinen IH, Koivisto JM, Kaipia A, Haavisto E.	BMJ Open. 2020 Nov 18;10(11):e037708. doi: 10.1136/bmjopen-2020-037708.	Saarinen IH	BMJ Open	2020	2020-11-19	PMC7677342		10.1136/bmjopen-2020-037708
Papachristou N (2023). A Smart Digital Health Platform to Enable Monitoring of Quality of Life and Frailty in Older Patients with Cancer: A Mixed-Methods, Feasibility Study Protocol	37149438	A Smart Digital Health Platform to Enable Monitoring of Quality of Life and Frailty in Older Patients with Cancer: A Mixed-Methods, Feasibility Study Protocol	Papachristou N, Kartsidis P, Anagnostopoulou A, Marshall-McKenna R, Kotronoulas G, Collantes G, Valdivieso B, Santaballa A, Conde-Moreno AJ, Domenech JR, Kokoroskos E, Papachristou P, Sountoulides P, Levva S, Avgitidou K, Tychala C, Bakogiannis C, Stafylas P, Ramon ZV, Serrano A, Tavares V, Fernandez-Luque L, Hors-Fraile S, Billis A, Bamidis PD.	Semin Oncol Nurs. 2023 Jun;39(3):151437. doi: 10.1016/j.soncn.2023.151437. Epub 2023 May 5.	Papachristou N	Semin Oncol Nurs	2023	2023-05-06			10.1016/j.soncn.2023.151437
Mungmode A (2022). Making Diabetes Electronic Medical Record Data Actionable: Promoting Benchmarking and Population Health Improvement Using the T1D Exchange Quality Improvement Portal	36714251	Making Diabetes Electronic Medical Record Data Actionable: Promoting Benchmarking and Population Health Improvement Using the T1D Exchange Quality Improvement Portal	Mungmode A, Noor N, Weinstock RS, Izquierdo R, Indyk JA, DeSalvo DJ, Corathers S, Demeterco-Berggen C, Hsieh S, Jacobsen LM, Mekhoubad A, Akturk HK, Wirsch A, Scott ML, Chao LC, Miyazaki B, Malik FS, Ebekozien O, Clements M, Alonso GT.	Clin Diabetes. 2022 Winter;41(1):45-55. doi: 10.2337/cd22-0072. Epub 2022 Sep 23.	Mungmode A	Clin Diabetes	2022	2023-01-30	PMC9845086		10.2337/cd22-0072
Mathew S (2023). Transformation to a patient-centred medical home led and delivered by an urban Aboriginal and Torres Strait Islander community, and association with engagement and quality-of-care: quantitative findings from a pilot study	37674143	Transformation to a patient-centred medical home led and delivered by an urban Aboriginal and Torres Strait Islander community, and association with engagement and quality-of-care: quantitative findings from a pilot study	Mathew S, Barzi F, Clifford-Motopi A, Brown Nunuccal R, Ward Pitjantjatjara And Nukunu J, Mills R, Turner L, White Palawa And Iningai A, Eaton M, Butler D.	BMC Health Serv Res. 2023 Sep 6;23(1):959. doi: 10.1186/s12913-023-09955-x.	Mathew S	BMC Health Serv Res	2023	2023-09-06	PMC10483750		10.1186/s12913-023-09955-x
Oliveira AP (2016). Quality of life in hemodialysis patients and the relationship with mortality, hospitalizations and poor treatment adherence	28001183	Quality of life in hemodialysis patients and the relationship with mortality, hospitalizations and poor treatment adherence	Oliveira AP, Schmidt DB, Amatneeks TM, Santos JC, Cavallet LH, Michel RB.	J Bras Nefrol. 2016 Dec;38(4):411-420. doi: 10.5935/0101-2800.20160066.	Oliveira AP	J Bras Nefrol	2016	2016-12-22			10.5935/0101-2800.20160066
Carreira H (2022). Recording of patients' mental health and quality of life-related outcomes in primary care: a cross-sectional study in the UK	36549724	Recording of patients' mental health and quality of life-related outcomes in primary care: a cross-sectional study in the UK	Carreira H, Williams R, Dempsey H, Bhaskaran K.	BMJ Open. 2022 Dec 22;12(12):e066949. doi: 10.1136/bmjopen-2022-066949.	Carreira H	BMJ Open	2022	2022-12-22	PMC9772634		10.1136/bmjopen-2022-066949
Han CY (2023). Behavioral lifestyle intervention program using mobile application improves diet quality in adults with prediabetes (D'LITE study): a randomized controlled trial	37820787	Behavioral lifestyle intervention program using mobile application improves diet quality in adults with prediabetes (D'LITE study): a randomized controlled trial	Han CY, Lim SL, Ong KW, Johal J, Gulyani A.	J Acad Nutr Diet. 2023 Oct 9:S2212-2672(23)01595-2. doi: 10.1016/j.jand.2023.10.005. Online ahead of print.	Han CY	J Acad Nutr Diet	2023	2023-10-11			10.1016/j.jand.2023.10.005
Krasowski MD (2017). Using Focused Laboratory Management and Quality Improvement Projects to Enhance Resident Training and Foster Scholarship	28913416	Using Focused Laboratory Management and Quality Improvement Projects to Enhance Resident Training and Foster Scholarship	Krasowski MD, Ford BA, Klutts JS, Jensen CS, Briggs AS, Robinson RA, Bruch LA, Karandikar NJ.	Acad Pathol. 2017 Sep 6;4:2374289517722152. doi: 10.1177/2374289517722152. eCollection 2017 Jan-Dec.	Krasowski MD	Acad Pathol	2017	2017-09-16	PMC5590695		10.1177/2374289517722152
Garies S (2019). Achieving quality primary care data: a description of the Canadian Primary Care Sentinel Surveillance Network data capture, extraction, and processing in Alberta	34095540	Achieving quality primary care data: a description of the Canadian Primary Care Sentinel Surveillance Network data capture, extraction, and processing in Alberta	Garies S, Cummings M, Forst B, McBrien K, Soos B, Taylor M, Drummond N, Manca D, Duerksen K, Quan H, Williamson T.	Int J Popul Data Sci. 2019 Jul 29;4(2):1132. doi: 10.23889/ijpds.v4i2.1132.	Garies S	Int J Popul Data Sci	2019	2021-06-07	PMC8142949		10.23889/ijpds.v4i2.1132
Shimizu T (2017). Impact of Pharmacists' audit on improving the quality of prescription of dabigatran etexilate methanesulfonate: a retrospective study	28116115	Impact of Pharmacists' audit on improving the quality of prescription of dabigatran etexilate methanesulfonate: a retrospective study	Shimizu T, Momose Y, Ogawa R, Takahashi M, Echizen H.	J Pharm Health Care Sci. 2017 Jan 17;3:4. doi: 10.1186/s40780-017-0077-8. eCollection 2017.	Shimizu T	J Pharm Health Care Sci	2017	2017-01-25	PMC5240305		10.1186/s40780-017-0077-8
Glover L (2022). Improving the Timeliness of Discharge Summary Communication: A Quality Improvement Project	36660534	Improving the Timeliness of Discharge Summary Communication: A Quality Improvement Project	Glover L, Wright G, Brackley S, Edwards M, Eddy L.	Cureus. 2022 Dec 16;14(12):e32602. doi: 10.7759/cureus.32602. eCollection 2022 Dec.	Glover L	Cureus	2022	2023-01-20	PMC9845513		10.7759/cureus.32602
Lamerato L (2019). Impact of opioid use on patients undergoing screening colonoscopy according to the quality of bowel preparation	32514459	Impact of opioid use on patients undergoing screening colonoscopy according to the quality of bowel preparation	Lamerato L, Wittbrodt E, Kaur M, Datto C, Singla S.	JGH Open. 2019 Dec 9;4(3):490-496. doi: 10.1002/jgh3.12288. eCollection 2020 Jun.	Lamerato L	JGH Open	2019	2020-06-10	PMC7273698		10.1002/jgh3.12288
Clarke J (2023). Serious Illness Conversation Training for Inpatient Medical Oncology Advanced Practice Providers: A Quality Improvement Project	36741212	Serious Illness Conversation Training for Inpatient Medical Oncology Advanced Practice Providers: A Quality Improvement Project	Clarke J, Momeyer MA, Rosselet R, Sinnott L, Overcash J.	J Adv Pract Oncol. 2023 Jan;14(1):37-48. doi: 10.6004/jadpro.2023.14.1.3. Epub 2023 Feb 1.	Clarke J	J Adv Pract Oncol	2023	2023-02-06	PMC9894205		10.6004/jadpro.2023.14.1.3
Britton JR (2015). Healthcare Reimbursement and Quality Improvement: Integration Using the Electronic Medical Record Comment on "Fee-for-Service Payment--an Evil Practice That Must Be Stamped Out?"	26340397	Healthcare Reimbursement and Quality Improvement: Integration Using the Electronic Medical Record Comment on "Fee-for-Service Payment--an Evil Practice That Must Be Stamped Out?"	Britton JR.	Int J Health Policy Manag. 2015 May 8;4(8):549-51. doi: 10.15171/ijhpm.2015.93.	Britton JR	Int J Health Policy Manag	2015	2015-09-05	PMC4529047		10.15171/ijhpm.2015.93
Stoner MJ (2019). A Quality Initiative Reducing Adverse Outcomes in Pediatric Patients with DKA During Intrafacility Transit	31572895	A Quality Initiative Reducing Adverse Outcomes in Pediatric Patients with DKA During Intrafacility Transit	Stoner MJ, Burkey KS, Cohen DM.	Pediatr Qual Saf. 2019 Jul 22;4(4):e194. doi: 10.1097/pq9.0000000000000194. eCollection 2019 Jul-Aug.	Stoner MJ	Pediatr Qual Saf	2019	2019-10-02	PMC6708647		10.1097/pq9.0000000000000194
Santana JA (2020). Improving Concussion Management by Including Driving Recommendations for Adolescents with Concussions: A Quality Improvement Project	32656470	Improving Concussion Management by Including Driving Recommendations for Adolescents with Concussions: A Quality Improvement Project	Santana JA, Martinie R, Gomez J.	Pediatr Qual Saf. 2020 May 28;5(3):e307. doi: 10.1097/pq9.0000000000000307. eCollection 2020 May-Jun.	Santana JA	Pediatr Qual Saf	2020	2020-07-14	PMC7297390		10.1097/pq9.0000000000000307
Pougheon Bertrand D (2018). Lessons from patient and parent involvement (P&PI) in a quality improvement program in cystic fibrosis care in France	29799378	Lessons from patient and parent involvement (P&PI) in a quality improvement program in cystic fibrosis care in France	Pougheon Bertrand D, Minguet G, Gagnayre R, Lombrail P.	Orphanet J Rare Dis. 2018 Feb 8;13(Suppl 1):19. doi: 10.1186/s13023-017-0751-9.	Pougheon Bertrand D	Orphanet J Rare Dis	2018	2018-05-26	PMC6225648		10.1186/s13023-017-0751-9
Hoover LA (2023). A Quality Improvement Initiative to Screen for Bullying in Pediatric Orthopedic Outpatient Clinics	37551259	A Quality Improvement Initiative to Screen for Bullying in Pediatric Orthopedic Outpatient Clinics	Hoover LA, Holstine JB, Williamson J, Samora JB.	Pediatr Qual Saf. 2023 Aug 7;8(4):e677. doi: 10.1097/pq9.0000000000000677. eCollection 2023 Jul-Aug.	Hoover LA	Pediatr Qual Saf	2023	2023-08-08	PMC10402975		10.1097/pq9.0000000000000677
Di Giulio P (2019). The Impact of Nursing Homes Staff Education on End-of-Life Care in Residents With Advanced Dementia: A Quality Improvement Study	30315916	The Impact of Nursing Homes Staff Education on End-of-Life Care in Residents With Advanced Dementia: A Quality Improvement Study	Di Giulio P, Finetti S, Giunco F, Basso I, Rosa D, Pettenati F, Bussotti A, Villani D, Gentile S, Boncinelli L, Monti M, Spinsanti S, Piazza M, Charrier L, Toscani F.	J Pain Symptom Manage. 2019 Jan;57(1):93-99. doi: 10.1016/j.jpainsymman.2018.10.268. Epub 2018 Oct 11.	Di Giulio P	J Pain Symptom Manage	2019	2018-10-14			10.1016/j.jpainsymman.2018.10.268
Mansour Z (2019). Home-based records' quality and validity of caregivers' recall of children's vaccination in Lebanon	31221562	Home-based records' quality and validity of caregivers' recall of children's vaccination in Lebanon	Mansour Z, Brandt L, Said R, Fahmy K, Riedner G, Danovaro-Holliday MC.	Vaccine. 2019 Jul 9;37(30):4177-4183. doi: 10.1016/j.vaccine.2019.05.032. Epub 2019 Jun 17.	Mansour Z	Vaccine	2019	2019-06-22			10.1016/j.vaccine.2019.05.032
Kwan ML (2010). Quality of life among women recently diagnosed with invasive breast cancer: the Pathways Study	20140494	Quality of life among women recently diagnosed with invasive breast cancer: the Pathways Study	Kwan ML, Ergas IJ, Somkin CP, Quesenberry CP Jr, Neugut AI, Hershman DL, Mandelblatt J, Pelayo MP, Timperi AW, Miles SQ, Kushi LH.	Breast Cancer Res Treat. 2010 Sep;123(2):507-24. doi: 10.1007/s10549-010-0764-8. Epub 2010 Feb 6.	Kwan ML	Breast Cancer Res Treat	2010	2010-02-09	PMC2935682	NIHMS228227	10.1007/s10549-010-0764-8
Hoben M (2023). Factors Associated With the Quality of Life of Nursing Home Residents During the COVID-19 Pandemic: A Cross-Sectional Study	37150208	Factors Associated With the Quality of Life of Nursing Home Residents During the COVID-19 Pandemic: A Cross-Sectional Study	Hoben M, Dymchuk E, Corbett K, Devkota R, Shrestha S, Lam J, Banerjee S, Chamberlain SA, Cummings GG, Doupe MB, Duan Y, Keefe J, O'Rourke HM, Saeidzadeh S, Song Y, Estabrooks CA.	J Am Med Dir Assoc. 2023 Jun;24(6):876-884.e5. doi: 10.1016/j.jamda.2023.03.033. Epub 2023 Apr 6.	Hoben M	J Am Med Dir Assoc	2023	2023-05-07	PMC10076504		10.1016/j.jamda.2023.03.033
Jackson JL (2021). Health-Related Quality of Life Declines Over 3 Years for Congenital Heart Disease Survivors	33273250	Health-Related Quality of Life Declines Over 3 Years for Congenital Heart Disease Survivors	Jackson JL, DeSalvo J, Leslie CE, Rausch JR.	J Cardiovasc Nurs. 2021 Mar-Apr 01;36(2):165-171. doi: 10.1097/JCN.0000000000000764.	Jackson JL	J Cardiovasc Nurs	2021	2020-12-04	PMC7878288	NIHMS1632005	10.1097/JCN.0000000000000764
Myers LJ (2022). Quality of Care and Outcomes for Patients with Acute Ischemic Stroke and Transient Ischemic Attack During the COVID-19 Pandemic	35395471	Quality of Care and Outcomes for Patients with Acute Ischemic Stroke and Transient Ischemic Attack During the COVID-19 Pandemic	Myers LJ, Perkins AJ, Kilkenny MF, Bravata DM.	J Stroke Cerebrovasc Dis. 2022 Jun;31(6):106455. doi: 10.1016/j.jstrokecerebrovasdis.2022.106455. Epub 2022 Apr 5.	Myers LJ	J Stroke Cerebrovasc Dis	2022	2022-04-08	PMC8983051		10.1016/j.jstrokecerebrovasdis.2022.106455
Sandhu AT (2022). Evaluation of Quality of Care for US Veterans With Recent-Onset Heart Failure With Reduced Ejection Fraction	34757380	Evaluation of Quality of Care for US Veterans With Recent-Onset Heart Failure With Reduced Ejection Fraction	Sandhu AT, Kohsaka S, Turakhia MP, Lewis EF, Heidenreich PA.	JAMA Cardiol. 2022 Feb 1;7(2):130-139. doi: 10.1001/jamacardio.2021.4585.	Sandhu AT	JAMA Cardiol	2022	2021-11-10	PMC8581797		10.1001/jamacardio.2021.4585
Razzaghi H (2021). Developing a systematic approach to assessing data quality in secondary use of clinical data based on intended use	35036548	Developing a systematic approach to assessing data quality in secondary use of clinical data based on intended use	Razzaghi H, Greenberg J, Bailey LC.	Learn Health Syst. 2021 May 3;6(1):e10264. doi: 10.1002/lrh2.10264. eCollection 2022 Jan.	Razzaghi H	Learn Health Syst	2021	2022-01-17	PMC8753309		10.1002/lrh2.10264
Romero L (2021). Building capacity of community health centers to overcome data challenges with the development of an agile COVID-19 public health registry: a multistate quality improvement effort	34648005	Building capacity of community health centers to overcome data challenges with the development of an agile COVID-19 public health registry: a multistate quality improvement effort	Romero L, Carneiro PB, Riley C, Clark H, Uy R, Park M, Mawokomatanda T, Bombard JM, Hinckley A, Skapik J.	J Am Med Inform Assoc. 2021 Dec 28;29(1):80-88. doi: 10.1093/jamia/ocab233.	Romero L	J Am Med Inform Assoc	2021	2021-10-14	PMC8524633		10.1093/jamia/ocab233
Nguyen LP (2020). A Quality Improvement Initiative to Decrease Inappropriate Intravenous Acetaminophen Use at an Academic Medical Center	32742014	A Quality Improvement Initiative to Decrease Inappropriate Intravenous Acetaminophen Use at an Academic Medical Center	Nguyen LP, Nguyen L, Austin JP.	Hosp Pharm. 2020 Aug;55(4):253-260. doi: 10.1177/0018578719841054. Epub 2019 Apr 15.	Nguyen LP	Hosp Pharm	2020	2020-08-04	PMC7370346		10.1177/0018578719841054
Mosa AI (2022). Impacting Management of Chronic Kidney Disease Through Primary Care Practice Audits: A Quality Improvement Study	36545250	Impacting Management of Chronic Kidney Disease Through Primary Care Practice Audits: A Quality Improvement Study	Mosa AI, Watts D, Tangri N.	Can J Kidney Health Dis. 2022 Dec 17;9:20543581221144840. doi: 10.1177/20543581221144840. eCollection 2022.	Mosa AI	Can J Kidney Health Dis	2022	2022-12-22	PMC9761206		10.1177/20543581221144840
Todt BC (2021). Clinical outcomes and quality of life of COVID-19 survivors: A follow-up of 3 months post hospital discharge	34010740	Clinical outcomes and quality of life of COVID-19 survivors: A follow-up of 3 months post hospital discharge	Todt BC, Szlejf C, Duim E, Linhares AOM, Kogiso D, Varela G, Campos BA, Baghelli Fonseca CM, Polesso LE, Bordon INS, Cabral BT, Amorim VLP, Piza FMT, Degani-Costa LH.	Respir Med. 2021 Aug;184:106453. doi: 10.1016/j.rmed.2021.106453. Epub 2021 May 13.	Todt BC	Respir Med	2021	2021-05-19	PMC8116128		10.1016/j.rmed.2021.106453
Iyengar JJ (2021). Improving the quality of blood pressure measurements in an outpatient diabetes clinic	33436378	Improving the quality of blood pressure measurements in an outpatient diabetes clinic	Iyengar JJ, Johnson M, Khairi S, Fennelly JE, Wyckoff J.	BMJ Open Qual. 2021 Jan;10(1):e000917. doi: 10.1136/bmjoq-2020-000917.	Iyengar JJ	BMJ Open Qual	2021	2021-01-13	PMC7805376		10.1136/bmjoq-2020-000917
Shahnazarian V (2015). Hepatitis C: improving the quality of screening in a community hospital by implementing an electronic medical record intervention	26734374	Hepatitis C: improving the quality of screening in a community hospital by implementing an electronic medical record intervention	Shahnazarian V, Karu E, Mehta P.	BMJ Qual Improv Rep. 2015 May 20;4(1):u208549.w3409. doi: 10.1136/bmjquality.u208549.w3409. eCollection 2015.	Shahnazarian V	BMJ Qual Improv Rep	2015	2016-01-07	PMC4645944		10.1136/bmjquality.u208549.w3409
Gibb J (2017). Supporting Quality Data Systems: Lessons Learned from Early Implementation of Routine Viral Load Monitoring at a Large Clinic in Lilongwe, Malawi	28702463	Supporting Quality Data Systems: Lessons Learned from Early Implementation of Routine Viral Load Monitoring at a Large Clinic in Lilongwe, Malawi	Gibb J, Chitsulo J, Chipungu C, Chivwara M, Schooley A, Hoffman RM.	J Clin Res HIV AIDS Prev. 2017;3(1):10.14302/issn.2324-7339.jcrhap-17-1468. doi: 10.14302/issn.2324-7339.jcrhap-17-1468. Epub 2017 Mar 14.	Gibb J	J Clin Res HIV AIDS Prev	2017	2017-07-14	PMC5502771	NIHMS869857	10.14302/issn.2324-7339.jcrhap-17-1468
Vupputuri S (2021). A Mixed Methods Study Describing the Quality of Healthcare Received by Transgender and Gender Nonconforming Patients at a Large Integrated Health System	34063228	A Mixed Methods Study Describing the Quality of Healthcare Received by Transgender and Gender Nonconforming Patients at a Large Integrated Health System	Vupputuri S, Daugherty SL, Yu K, Derus AJ, Vasquez LE, Wells A, Truong C, Emanuel EW.	Healthcare (Basel). 2021 May 2;9(5):530. doi: 10.3390/healthcare9050530.	Vupputuri S	Healthcare (Basel)	2021	2021-06-02	PMC8147435		10.3390/healthcare9050530
Mayrink Ivo JF (2023). Age, hemodialysis time, gait speed, but not mortality, are associated with muscle quality index in end-stage renal disease	36436759	Age, hemodialysis time, gait speed, but not mortality, are associated with muscle quality index in end-stage renal disease	Mayrink Ivo JF, Sugizaki CSA, Souza Freitas ATV, Costa NA, Peixoto MDRG.	Exp Gerontol. 2023 Jan;171:112035. doi: 10.1016/j.exger.2022.112035. Epub 2022 Nov 25.	Mayrink Ivo JF	Exp Gerontol	2023	2022-11-27			10.1016/j.exger.2022.112035
Hung DY (2021). Implementing Lean Quality Improvement in Primary Care: Impact on Efficiency in Performing Common Clinical Tasks	33236228	Implementing Lean Quality Improvement in Primary Care: Impact on Efficiency in Performing Common Clinical Tasks	Hung DY, Truong QA, Liang SY.	J Gen Intern Med. 2021 Feb;36(2):274-279. doi: 10.1007/s11606-020-06317-9. Epub 2020 Nov 24.	Hung DY	J Gen Intern Med	2021	2020-11-25	PMC7878610		10.1007/s11606-020-06317-9
Dempsey K (2023). Patient-reported health-related quality of life outcomes following mastectomy for breast cancer, with immediate, delayed or no breast reconstruction: Four-year follow-up from a prospective cohort study	37573653	Patient-reported health-related quality of life outcomes following mastectomy for breast cancer, with immediate, delayed or no breast reconstruction: Four-year follow-up from a prospective cohort study	Dempsey K, Mathieu E, Brennan M, Snook K, Hoffman J, Campbell I, Scarlet J, Flay H, Wong A, Boyle F, King M, Spillane A.	Breast. 2023 Oct;71:122-131. doi: 10.1016/j.breast.2023.08.001. Epub 2023 Aug 6.	Dempsey K	Breast	2023	2023-08-13	PMC10428140		10.1016/j.breast.2023.08.001
Roberts MM (2023). Differences in Use of Clinical Decision Support Tools and Implementation of Aspirin, Blood Pressure Control, Cholesterol Management, and Smoking Cessation Quality Metrics in Small Practices by Race and Sex	37531106	Differences in Use of Clinical Decision Support Tools and Implementation of Aspirin, Blood Pressure Control, Cholesterol Management, and Smoking Cessation Quality Metrics in Small Practices by Race and Sex	Roberts MM, Marino M, Wells R, Atem FD, Balasubramanian BA.	JAMA Netw Open. 2023 Aug 1;6(8):e2326905. doi: 10.1001/jamanetworkopen.2023.26905.	Roberts MM	JAMA Netw Open	2023	2023-08-02	PMC10398408		10.1001/jamanetworkopen.2023.26905
Erlick M (2021). An Interprofessional, Multimodal, Family-Centered Quality Improvement Project for Sleep Safety of Hospitalized Infants	34179431	An Interprofessional, Multimodal, Family-Centered Quality Improvement Project for Sleep Safety of Hospitalized Infants	Erlick M, Fioravanti ID, Yaeger J, Studwell S, Schriefer J.	J Patient Exp. 2021 Apr 18;8:23743735211008301. doi: 10.1177/23743735211008301. eCollection 2021.	Erlick M	J Patient Exp	2021	2021-06-28	PMC8205406		10.1177/23743735211008301
Roback MG (2018). Tracking and Reporting Outcomes Of Procedural Sedation (TROOPS): Standardized Quality Improvement and Research Tools from the International Committee for the Advancement of Procedural Sedation	29397125	Tracking and Reporting Outcomes Of Procedural Sedation (TROOPS): Standardized Quality Improvement and Research Tools from the International Committee for the Advancement of Procedural Sedation	Roback MG, Green SM, Andolfatto G, Leroy PL, Mason KP.	Br J Anaesth. 2018 Jan;120(1):164-172. doi: 10.1016/j.bja.2017.08.004. Epub 2017 Nov 23.	Roback MG	Br J Anaesth	2018	2018-02-05			10.1016/j.bja.2017.08.004
Sneller H (2020). A Quality Improvement Initiative to Improve the Administration of Systemic Corticosteroids in the Pediatric Emergency Department	32656471	A Quality Improvement Initiative to Improve the Administration of Systemic Corticosteroids in the Pediatric Emergency Department	Sneller H, Keenan K, Hoppa E.	Pediatr Qual Saf. 2020 Jun 8;5(3):e308. doi: 10.1097/pq9.0000000000000308. eCollection 2020 May-Jun.	Sneller H	Pediatr Qual Saf	2020	2020-07-14	PMC7297401		10.1097/pq9.0000000000000308
Nenshi R (2019). Complex abdominal wall hernias as a barrier to quality of life in cancer survivors	30900432	Complex abdominal wall hernias as a barrier to quality of life in cancer survivors	Nenshi R, Bensimon C, Wood T, Wright F, Smith AJ, Brenneman F.	Can J Surg. 2019 Mar 22;62(3):1-7. doi: 10.1503/cjs.014917. Online ahead of print.	Nenshi R	Can J Surg	2019	2019-03-23	PMC6738510		10.1503/cjs.014917
Hatt SR (2016). Incorporating Health-related Quality of Life Into the Assessment of Outcome Following Strabismus Surgery	26747379	Incorporating Health-related Quality of Life Into the Assessment of Outcome Following Strabismus Surgery	Hatt SR, Leske DA, Liebermann L, Holmes JM.	Am J Ophthalmol. 2016 Apr;164:1-5. doi: 10.1016/j.ajo.2015.12.029. Epub 2015 Dec 31.	Hatt SR	Am J Ophthalmol	2016	2016-01-10	PMC4811756	NIHMS757584	10.1016/j.ajo.2015.12.029
Sedhom R (2020). Oncology Fellow-Led Quality Improvement Project to Improve Rates of Palliative Care Utilization in Patients With Advanced Cancer	32339469	Oncology Fellow-Led Quality Improvement Project to Improve Rates of Palliative Care Utilization in Patients With Advanced Cancer	Sedhom R, Gupta A, Shah M, Hsu M, Messmer M, Murray J, Browner I, Smith TJ, Marrone K.	JCO Oncol Pract. 2020 Aug;16(8):e814-e822. doi: 10.1200/JOP.19.00714. Epub 2020 Apr 27.	Sedhom R	JCO Oncol Pract	2020	2020-04-28	PMC7427421		10.1200/JOP.19.00714
Mo H (2015). A Prototype for Executable and Portable Electronic Clinical Quality Measures Using the KNIME Analytics Platform	26306254	A Prototype for Executable and Portable Electronic Clinical Quality Measures Using the KNIME Analytics Platform	Mo H, Pacheco JA, Rasmussen LV, Speltz P, Pathak J, Denny JC, Thompson WK.	AMIA Jt Summits Transl Sci Proc. 2015 Mar 25;2015:127-31. eCollection 2015.	Mo H	AMIA Jt Summits Transl Sci Proc	2015	2015-08-26	PMC4525225
Wong ST (2015). An international cross-sectional survey on the Quality and Costs of Primary Care (QUALICO-PC): recruitment and data collection of places delivering primary care across Canada	25879427	An international cross-sectional survey on the Quality and Costs of Primary Care (QUALICO-PC): recruitment and data collection of places delivering primary care across Canada	Wong ST, Chau LW, Hogg W, Teare GF, Miedema B, Breton M, Aubrey-Bassler K, Katz A, Burge F, Boivin A, Cooke T, Francoeur D, Wodchis WP.	BMC Fam Pract. 2015 Feb 18;16:20. doi: 10.1186/s12875-015-0236-7.	Wong ST	BMC Fam Pract	2015	2015-04-17	PMC4339081		10.1186/s12875-015-0236-7
Moss JM (2016). Impact of Clinical Pharmacy Specialists on the Design and Implementation of a Quality Improvement Initiative to Decrease Inappropriate Medications in a Veterans Affairs Emergency Department	27015054	Impact of Clinical Pharmacy Specialists on the Design and Implementation of a Quality Improvement Initiative to Decrease Inappropriate Medications in a Veterans Affairs Emergency Department	Moss JM, Bryan WE 3rd, Wilkerson LM, Jackson GL, Owenby RK, Van Houtven C, Stevens MB, Powers JS, Vaughan CP, Hung WW, Hwang U, Markland AD, McGwin G, Hastings SN.	J Manag Care Spec Pharm. 2016 Jan;22(1):74-80. doi: 10.18553/jmcp.2016.22.1.74.	Moss JM	J Manag Care Spec Pharm	2016	2016-03-26	PMC10397930		10.18553/jmcp.2016.22.1.74
Teh WL (2021). Comorbid physical illnesses in adult outpatients with psychotic disorders: risk factors, psychological functioning, and quality of life outcomes	33616692	Comorbid physical illnesses in adult outpatients with psychotic disorders: risk factors, psychological functioning, and quality of life outcomes	Teh WL, Cetty L, Jeyagurunathan A, Devi F, Roystonn K, Tang C, Verma S, Subramaniam M.	Soc Psychiatry Psychiatr Epidemiol. 2021 Sep;56(9):1633-1643. doi: 10.1007/s00127-021-02034-8. Epub 2021 Feb 22.	Teh WL	Soc Psychiatry Psychiatr Epidemiol	2021	2021-02-22	PMC8429359		10.1007/s00127-021-02034-8
Mukamurigo J (2019). Quality of intrapartum care for healthy women with spontaneous onset of labour in Rwanda: A health facility-based, cross-sectional study	30928139	Quality of intrapartum care for healthy women with spontaneous onset of labour in Rwanda: A health facility-based, cross-sectional study	Mukamurigo J, Dencker A, Nyirazinyoye L, Ntaganira J, Berg M.	Sex Reprod Healthc. 2019 Mar;19:78-83. doi: 10.1016/j.srhc.2019.01.002. Epub 2019 Jan 17.	Mukamurigo J	Sex Reprod Healthc	2019	2019-04-01			10.1016/j.srhc.2019.01.002
Jacobsen SS (2020). The quality of dietary carbohydrate and fat is associated with better metabolic control in persons with type 1 and type 2 diabetes	33213464	The quality of dietary carbohydrate and fat is associated with better metabolic control in persons with type 1 and type 2 diabetes	Jacobsen SS, Vistisen D, Vilsbøll T, Bruun JM, Ewers B.	Nutr J. 2020 Nov 19;19(1):125. doi: 10.1186/s12937-020-00645-6.	Jacobsen SS	Nutr J	2020	2020-11-20	PMC7678058		10.1186/s12937-020-00645-6
Desai S (2020). Improving Quality of Care in Rheumatoid Arthritis Through Mobile Patient-Reported Outcome Measurement: Focus Group Study	32459179	Improving Quality of Care in Rheumatoid Arthritis Through Mobile Patient-Reported Outcome Measurement: Focus Group Study	Desai S, Stevens E, Emani S, Meyers P, Iversen M, Solomon DH.	JMIR Form Res. 2020 May 27;4(3):e15158. doi: 10.2196/15158.	Desai S	JMIR Form Res	2020	2020-05-28	PMC7316226		10.2196/15158
Manohar S (2020). A Three-part Quality Improvement Initiative to Increase Patient Satisfaction and Reduce Appointment Time	32426640	A Three-part Quality Improvement Initiative to Increase Patient Satisfaction and Reduce Appointment Time	Manohar S, McLeod C.	Pediatr Qual Saf. 2020 Mar 9;5(2):e277. doi: 10.1097/pq9.0000000000000277. eCollection 2020 Mar-Apr.	Manohar S	Pediatr Qual Saf	2020	2020-05-20	PMC7190244		10.1097/pq9.0000000000000277
O'Connor N (2020). Improving the quality of antibiotic prescribing through an educational intervention delivered through the out-of-hours general practice service in Ireland	32757866	Improving the quality of antibiotic prescribing through an educational intervention delivered through the out-of-hours general practice service in Ireland	O'Connor N, Breen R, Carton M, Mc Grath I, Deasy N, Collins C, Vellinga A.	Eur J Gen Pract. 2020 Dec;26(1):119-124. doi: 10.1080/13814788.2020.1784137.	O'Connor N	Eur J Gen Pract	2020	2020-08-08	PMC7470051		10.1080/13814788.2020.1784137
Aggarwal H (2020). Quality of life analysis of patients treated with cetuximab or cisplatin for locoregionally advanced squamous cell carcinoma of head and neck in the United States	32571349	Quality of life analysis of patients treated with cetuximab or cisplatin for locoregionally advanced squamous cell carcinoma of head and neck in the United States	Aggarwal H, Punekar RS, Li L, Carter GC, Walker MS.	Health Qual Life Outcomes. 2020 Jun 22;18(1):195. doi: 10.1186/s12955-020-01424-x.	Aggarwal H	Health Qual Life Outcomes	2020	2020-06-24	PMC7310203		10.1186/s12955-020-01424-x
McElnay P (2014). Everyone gets involved: fostering a high quality teaching and learning culture in the NHS	26734302	Everyone gets involved: fostering a high quality teaching and learning culture in the NHS	McElnay P, Bakhbakhi D, Sansom J.	BMJ Qual Improv Rep. 2014 May 28;3(1):u204923.w2078. doi: 10.1136/bmjquality.u204923.w2078. eCollection 2014.	McElnay P	BMJ Qual Improv Rep	2014	2016-01-07	PMC4645916		10.1136/bmjquality.u204923.w2078
Costa A (2020). Milk somatic cell count and its relationship with milk yield and quality traits in Italian water buffaloes	32229124	Milk somatic cell count and its relationship with milk yield and quality traits in Italian water buffaloes	Costa A, Neglia G, Campanile G, De Marchi M.	J Dairy Sci. 2020 Jun;103(6):5485-5494. doi: 10.3168/jds.2019-18009. Epub 2020 Mar 27.	Costa A	J Dairy Sci	2020	2020-04-02			10.3168/jds.2019-18009
Hajrahimi N (2014). Quality assessment of Isfahan Medical Faculty web site electronic services and prioritizing solutions using analytic hierarchy process approach	25540790	Quality assessment of Isfahan Medical Faculty web site electronic services and prioritizing solutions using analytic hierarchy process approach	Hajrahimi N, Dehaghani SM, Hajrahimi N, Sarmadi S.	J Educ Health Promot. 2014 Nov 29;3:117. doi: 10.4103/2277-9531.145920. eCollection 2014.	Hajrahimi N	J Educ Health Promot	2014	2014-12-26	PMC4275615		10.4103/2277-9531.145920
Brodar KE (2022). Transitioning to Telehealth Services in a Pediatric Diabetes Clinic During COVID-19: An Interdisciplinary Quality Improvement Initiative	34708318	Transitioning to Telehealth Services in a Pediatric Diabetes Clinic During COVID-19: An Interdisciplinary Quality Improvement Initiative	Brodar KE, Hong N, Liddle M, Hernandez L, Waks J, Sanchez J, Delamater A, Davis E.	J Clin Psychol Med Settings. 2022 Dec;29(4):727-738. doi: 10.1007/s10880-021-09830-z. Epub 2021 Oct 27.	Brodar KE	J Clin Psychol Med Settings	2022	2021-10-28	PMC8549810		10.1007/s10880-021-09830-z
Taylor SS (2013). Relationship status and quality moderate daily pain-related changes in physical disability, affect, and cognitions in women with chronic pain	23200258	Relationship status and quality moderate daily pain-related changes in physical disability, affect, and cognitions in women with chronic pain	Taylor SS, Davis MC, Zautra AJ.	Pain. 2013 Jan;154(1):147-153. doi: 10.1016/j.pain.2012.10.004. Epub 2012 Oct 16.	Taylor SS	Pain	2013	2012-12-04	PMC3534913	NIHMS415179	10.1016/j.pain.2012.10.004
Tucker J (2022). Quality tracheotomy care can be maintained for non-COVID patients during the COVID-19 pandemic	36249086	Quality tracheotomy care can be maintained for non-COVID patients during the COVID-19 pandemic	Tucker J, Ruszkay N, Goyal N, Gniady JP, Goldenberg D.	Laryngoscope Investig Otolaryngol. 2022 Aug 18;7(5):1337-42. doi: 10.1002/lio2.885. Online ahead of print.	Tucker J	Laryngoscope Investig Otolaryngol	2022	2022-10-17	PMC9538406		10.1002/lio2.885
Rautalin M (2021). Surgery and health-related quality of life - A prospective follow up study on breast cancer patients in Finland	33593622	Surgery and health-related quality of life - A prospective follow up study on breast cancer patients in Finland	Rautalin M, Jahkola T, Roine RP.	Eur J Surg Oncol. 2021 Jul;47(7):1581-1587. doi: 10.1016/j.ejso.2021.02.006. Epub 2021 Feb 9.	Rautalin M	Eur J Surg Oncol	2021	2021-02-17			10.1016/j.ejso.2021.02.006
Lipshaw MJ (2021). Evidence-based Standardization of Constipation Management in the Emergency Department: A Quality Improvement Study	33718750	Evidence-based Standardization of Constipation Management in the Emergency Department: A Quality Improvement Study	Lipshaw MJ, Zamor RL, Carson R, Mallon D, Sobolewski B, Vukovic AA, Kurowski EM.	Pediatr Qual Saf. 2021 Mar 10;6(2):e395. doi: 10.1097/pq9.0000000000000395. eCollection 2021 Mar-Apr.	Lipshaw MJ	Pediatr Qual Saf	2021	2021-03-15	PMC7952117		10.1097/pq9.0000000000000395
Baumbach L (2021). Changes in received quality of care for knee osteoarthritis after a multicomponent intervention in a general practice in Denmark	34632100	Changes in received quality of care for knee osteoarthritis after a multicomponent intervention in a general practice in Denmark	Baumbach L, Roos EM, Ankerst D, Nyberg LA, Cottrell E, Lykkegaard J.	Health Sci Rep. 2021 Oct 5;4(4):e402. doi: 10.1002/hsr2.402. eCollection 2021 Dec.	Baumbach L	Health Sci Rep	2021	2021-10-11	PMC8493241		10.1002/hsr2.402
Bakhai SY (2017). Improving OSA screening and diagnosis in patients with hypertension in an academic safety net primary care clinic: quality improvement project	29435504	Improving OSA screening and diagnosis in patients with hypertension in an academic safety net primary care clinic: quality improvement project	Bakhai SY, Nigam M, Saeed M, Krishnan A, Reynolds JL.	BMJ Open Qual. 2017 Nov 25;6(2):e000105. doi: 10.1136/bmjoq-2017-000105. eCollection 2017.	Bakhai SY	BMJ Open Qual	2017	2018-02-14	PMC5717931		10.1136/bmjoq-2017-000105
Liu Y (2022). Disease knowledge, medical experience, health-related quality of life and health-care costs among patients with advanced colorectal cancer in China: protocol for a nationwide multicentre survey	35264348	Disease knowledge, medical experience, health-related quality of life and health-care costs among patients with advanced colorectal cancer in China: protocol for a nationwide multicentre survey	Liu Y, Xu HF, Zhang X, Yu YQ, Zhao YQ, Zhang SK, Qiao YL.	BMJ Open. 2022 Mar 9;12(3):e054403. doi: 10.1136/bmjopen-2021-054403.	Liu Y	BMJ Open	2022	2022-03-10	PMC8915290		10.1136/bmjopen-2021-054403
Hammam N (2021). The Relationship Between Electronic Health Record System and Performance on Quality Measures in the American College of Rheumatology's Rheumatology Informatics System for Effectiveness (RISE) Registry: Observational Study	34766910	The Relationship Between Electronic Health Record System and Performance on Quality Measures in the American College of Rheumatology's Rheumatology Informatics System for Effectiveness (RISE) Registry: Observational Study	Hammam N, Izadi Z, Li J, Evans M, Kay J, Shiboski S, Schmajuk G, Yazdany J.	JMIR Med Inform. 2021 Nov 12;9(11):e31186. doi: 10.2196/31186.	Hammam N	JMIR Med Inform	2021	2021-11-12	PMC8727049		10.2196/31186
Gete DG (2023). Impact of endometriosis on women's health-related quality of life: A national prospective cohort study	37182389	Impact of endometriosis on women's health-related quality of life: A national prospective cohort study	Gete DG, Doust J, Mortlock S, Montgomery G, Mishra GD.	Maturitas. 2023 Aug;174:1-7. doi: 10.1016/j.maturitas.2023.04.272. Epub 2023 May 6.	Gete DG	Maturitas	2023	2023-05-14			10.1016/j.maturitas.2023.04.272
Lindestrand AG (2023). Physical activity in young hip fracture patients is associated with health-related quality of life and strength; results from a multicenter study	36759311	Physical activity in young hip fracture patients is associated with health-related quality of life and strength; results from a multicenter study	Lindestrand AG, Rönnquist SS, Viberg B, Overgaard S, Palm H, Rogmark C, Kristensen MT.	Injury. 2023 Apr;54(4):1191-1197. doi: 10.1016/j.injury.2023.01.037. Epub 2023 Jan 21.	Lindestrand AG	Injury	2023	2023-02-09			10.1016/j.injury.2023.01.037
Ordinola Navarro A (2021). Decreased quality of life and spirometric alterations even after mild-moderate COVID-19	33865161	Decreased quality of life and spirometric alterations even after mild-moderate COVID-19	Ordinola Navarro A, Cervantes-Bojalil J, Cobos Quevedo OJ, Avila Martínez A, Hernández-Jiménez CA, Pérez Álvarez E, González Gil A, Peralta Amaro AL, Vera-Lastra O, Lopez Luis BA.	Respir Med. 2021 May;181:106391. doi: 10.1016/j.rmed.2021.106391. Epub 2021 Apr 14.	Ordinola Navarro A	Respir Med	2021	2021-04-17	PMC8044599		10.1016/j.rmed.2021.106391
Bowman B (2010). Primary Care DirectConnect: How the Marriage of Call Center Technology and the EMR Brought Dramatic Results-A Service Quality Improvement Study	20740112	Primary Care DirectConnect: How the Marriage of Call Center Technology and the EMR Brought Dramatic Results-A Service Quality Improvement Study	Bowman B, Smith S.	Perm J. 2010 Summer;14(2):18-24. doi: 10.7812/TPP/10.986.	Bowman B	Perm J	2010	2010-08-27	PMC2912077		10.7812/TPP/10.986
Nitsch KP (2021). Integrating Spinal Cord Injury - Quality of Life instruments into rehabilitation: Implementation science to guide adoption of patient-reported outcome measures	31971479	Integrating Spinal Cord Injury - Quality of Life instruments into rehabilitation: Implementation science to guide adoption of patient-reported outcome measures	Nitsch KP, Stipp K, Gracz K, Ehrlich-Jones L, Graham ID, Heinemann AW.	J Spinal Cord Med. 2021 Nov;44(6):940-948. doi: 10.1080/10790268.2020.1712893. Epub 2020 Jan 23.	Nitsch KP	J Spinal Cord Med	2021	2020-01-24	PMC8725717		10.1080/10790268.2020.1712893
Mikhael JR (2023). Multisite Quality Improvement Initiative to Identify and Address Racial Disparities and Deficiencies in Delivering Equitable, Patient-Centered Care for Multiple Myeloma-Exploring the Differences between Academic and Community Oncology Centers	36826084	Multisite Quality Improvement Initiative to Identify and Address Racial Disparities and Deficiencies in Delivering Equitable, Patient-Centered Care for Multiple Myeloma-Exploring the Differences between Academic and Community Oncology Centers	Mikhael JR, Sullivan SL, Carter JD, Heggen CL, Gurska LM.	Curr Oncol. 2023 Jan 25;30(2):1598-1613. doi: 10.3390/curroncol30020123.	Mikhael JR	Curr Oncol	2023	2023-02-24	PMC9955622		10.3390/curroncol30020123
Farrow L (2022). Prioritisation of patients awaiting hip and knee arthroplasty: Lower pre-operative EQ-5D is associated with greater improvement in quality of life and joint function	35560766	Prioritisation of patients awaiting hip and knee arthroplasty: Lower pre-operative EQ-5D is associated with greater improvement in quality of life and joint function	Farrow L, Redmore J, Talukdar P, Clement N, Ashcroft GP.	Musculoskeletal Care. 2022 Dec;20(4):892-898. doi: 10.1002/msc.1645. Epub 2022 May 13.	Farrow L	Musculoskeletal Care	2022	2022-05-13	PMC10084259		10.1002/msc.1645
Xie G (2019). Aidi Injection, a Traditional Chinese Medicine Injection, Could Be Used as an Adjuvant Drug to Improve Quality of Life of Cancer Patients Receiving Chemotherapy: A Propensity Score Matching Analysis	30482065	Aidi Injection, a Traditional Chinese Medicine Injection, Could Be Used as an Adjuvant Drug to Improve Quality of Life of Cancer Patients Receiving Chemotherapy: A Propensity Score Matching Analysis	Xie G, Cui Z, Peng K, Zhou X, Xia Q, Xu D.	Integr Cancer Ther. 2019 Jan-Dec;18:1534735418810799. doi: 10.1177/1534735418810799. Epub 2018 Nov 27.	Xie G	Integr Cancer Ther	2019	2018-11-29	PMC6432675		10.1177/1534735418810799
Cummings KC III (2018). Epidural compared with non-epidural analgesia and cardiopulmonary complications after colectomy: A retrospective cohort study of 20,880 patients using a national quality database	29544203	Epidural compared with non-epidural analgesia and cardiopulmonary complications after colectomy: A retrospective cohort study of 20,880 patients using a national quality database	Cummings KC III, Zimmerman NM, Maheshwari K, Cooper GS, Cummings LC.	J Clin Anesth. 2018 Jun;47:12-18. doi: 10.1016/j.jclinane.2018.03.005. Epub 2018 Mar 12.	Cummings KC III	J Clin Anesth	2018	2018-03-16	PMC5936664	NIHMS950731	10.1016/j.jclinane.2018.03.005
Mahalli AAE (2017). Assessment of health-related quality of life of patients with inflammatory bowel diseases in Eastern Province, Saudi Arabia	27020642	Assessment of health-related quality of life of patients with inflammatory bowel diseases in Eastern Province, Saudi Arabia	Mahalli AAE, Alharthi HMA.	J Infect Public Health. 2017 Jan-Feb;10(1):93-101. doi: 10.1016/j.jiph.2016.02.008. Epub 2016 Mar 25.	Mahalli AAE	J Infect Public Health	2017	2016-03-30			10.1016/j.jiph.2016.02.008
[truncated: 58 more rows]
