# Supplementary material for: Challenges for Data Quality in the Clinical Data Life Cycle: Systematic Review
Source: J Med Internet Res. 2025 Apr 23;27:e60709. doi: 10.2196/60709 (PMC12059509; doi:10.2196/60709)
Supplement: Multimedia Appendix 3 [file jmir_v27i1e60709_app3.xlsx]

## Sheet: Sheet1
Term	Definition	열1
Electronic Health Record (EHR) Data		임상에서 생산된 환자와 인구의 건강 정보를 체계적으로 수집하여 전자적으로 저장한 것
Data Quality		사용자가 산출물을 적절히 활용할 수 있도록 하는 일정 수준
Data Quality Management		사용자의 기대에 맞추어 데이터의 품질을 확보하기 위한 원칙, 절차, 조직, 품질 기준 및 방법 등을 정의하고, 지속적인 점검 및 관리를 수행, 개선하는 모든 활동을 의미
Data Quality Management Process		데이터 품질을 관리하기 위해 규정한 일정한 절차이며 품질 관리의 기저를 이루는 전반적 사항
Data Qualtiy Assessment		과학적 또는 통계적인 방법을 통해 데이터의 품질이 의도된 방향대로 유지되고 있는지 품질을 평가하는 프로세스
Metadata		데이터를 설명하는 데이터로, 데이터의 구조, 출처, 생성 일자 등과 같은 정보를 제공하는 부가적인 정보
Data Integrity		데이터가 정확하고, 일관성이 있으며, 신뢰할 수 있는 상태를 유지하는 능력.
Data Provenance		데이터의 기원, 출처, 그리고 그 데이터가 어떤 과정을 거쳐 현재 상태에 이르렀는지를 추적할 수 있는 정보
Data Validation		데이터를 평가하여 기준에 부합하는지 확인하는 과정. 데이터의 정확성, 완전성, 일관성 등을 평가.
Data Curation		데이터를 조직하고, 관리하고, 보존하여 지속 가능하고 유용한 자원으로 유지하는 작업
Common Data Model (CDM)		데이터의 상호 운용성과 일관성을 높이기 위해 데이터 구조를 표준화한 모델
Data Framework		데이터 품질 관리의 체계적 접근을 가능하게 하는 개념적 틀로, 데이터 생성, 관리, 사용을 포함.
Data Cleaning		잘못되거나 불완전한 데이터를 제거하거나 수정하여 데이터의 품질을 향상시키는 작업.
Data Processing		데이터를 수집, 정리, 분석하는 일련의 활동
Real-World Data (RWD)		임상 시험 외의 실제 의료 환경에서 수집된 데이터
Data Quality Dimensions		데이터 품질을 평가하는 다양한 요소(예: 정확성, 완전성, 일관성, 적시성).
Quality Indicators		데이터 품질의 특성에 따라 그 수준을 측정하기 위해 기준을 제시한 것
Quality Tool		데이터 품질을 측정하고 관리하기 위해 개발된 품질관리 도구
Clinical Data Life-Cycle		임상 데이터가 생성되고 활용되는 일련의 과정
Data Quality Measurement		데이터의 품질에 따라 상태, 특성, 태도, 행동 등의 개념 등을 계량화하는 작업
Planning stage	Defining data standards based on the direction of data and creating a clear strategy for establishing quality management activities
Construction Stage	Considering the characteristics among datasets, collecting data, and proceeding with overall data construction and management that reflects clinical attributes
Operation stage	Conducting data quality assessments on the constructed data and reviewing them from various angles and perspectives
Utilization Stage	Sharing the outcomes of data quality validation, implementing data quality enhancement activities, and recalibrating the overall data quality
Completeness	Assessing the extent to which data have been fully constructed in accordance with their characteristics and intended design.
Plausibility	Degree of reliability in data values and the significance of the associated information.
Concordance	The extent to which data can be stored in accordance with their characteristics based on standards.
Security	The extent to which data are trustworthy and accessible only to authorized users.
Currency	The extent to which data can be provided promptly when needed.
Interoperability	The degree to which data operation is flexible, providing a sufficient and useful level of information that satisfies users.
Data Governance
Data Standard		데이터의 정의 및 용도, 변화 등을 고려하여 체계적으로 통제하는 기준을 설립하는 것
Business Rule		데이터 품질을 일정하게 유지하고 완전성을 유지하기 위한 데이터 품질 관리 조건
